# Supplementary material for: Large-scale HLA immunopeptidome and interactome profiling in microglia
Source: bioRxiv. 2025 Apr 26:2025.04.23.650327. Preprint. [Version 1] doi: 10.1101/2025.04.23.650327 (PMC12190351; doi:10.1101/2025.04.23.650327)
Supplement: Supplement 3 [file media-3.xlsx]

## Sheet: Summary
Table S1	Intensity of whole-cell proteins identified in iPSC, iMGLs, iMGLs treated with IFNγ
Table S2	Intensity of HLA peptide identified in iPSC, iMGLs, iMGLs treated with IFNγ
Table S3	Risk genes and variants associated with Alzheimer's disease and related dementias
Table S4	Intensity of HLA interaction proteins identified in iPSC, iMGLs, iMGLs treated with IFNγ

## Sheet: S1
Genes	UniProt ID	iPSCs						iMGL						iMGL + IFNg
		Sample 1	Sample 2	Sample 3	Sample 4	Sample 5	Sample 6	Sample 1	Sample 2	Sample 3	Sample 4	Sample 5	Sample 6	Sample 1	Sample 2	Sample 3	Sample 4	Sample 5	Sample 6
NUDT4B	A0A024RBG1	109931	107916	103767	88930.7	64655.5	59461.7	15330.6	34902	42711.2	38010.8	34360.2	39835.2	NaN	NaN	NaN	NaN	NaN	NaN
TRBV19	A0A075B6N1	NaN	NaN	0.00277762	NaN	NaN	NaN	NaN	NaN	NaN	0.00355988	NaN	NaN	NaN	31027.4	33354	NaN	NaN	NaN
NBPF19;NBPF15	A0A087WUL8;Q8N660	142088	48774.6	78423	76259.8	115553	93130.2	67696.8	62343.4	26930.7	NaN	23425	25776.9	NaN	8.10335	11188.6	NaN	10692.7	NaN
SMIM26	A0A096LP01	7628.48	8323.95	9961.03	13591.2	8550.76	8862.61	5103.52	22787.1	9508.95	10425.1	1973.75	NaN	NaN	NaN	NaN	NaN	NaN	NaN
TRAV16	A0A0A6YYK6	NaN	1004.18	NaN	NaN	NaN	NaN	NaN	NaN	NaN	965.146	NaN	NaN	222264	217329	227538	232939	228395	234104
GATD3B;GATD3A	A0A0B4J2D5;P0DPI2	87094.9	82832.6	85311.4	81582	79208.2	86043.4	215874	239037	264832	247930	246240	235972	50924.8	61295.8	56853.8	63946.6	65439.3	70939.2
TRBV7-7;TRBV7-6	A0A0K0K1E9;A0A1B0GX31	86436.2	32113.2	162107	32202.4	119990	117924	43629.5	50059	53206.3	56969.8	40052.1	150504	NaN	NaN	2933.93	NaN	NaN	NaN
C2orf92	A0A1B0GVN3	NaN	820.473	NaN	NaN	NaN	NaN	NaN	NaN	NaN	NaN	NaN	NaN	NaN	10001.9	6934.02	NaN	NaN	7367.48
KANSL1L	A0AUZ9	NaN	NaN	NaN	NaN	NaN	NaN	NaN	NaN	NaN	6437.11	8125.08	NaN	136871	142718	121019	130549	144338	137729
RBM47	A0AV96	73090.6	73044.8	70672.2	73449.8	64039.6	70459.8	135463	125334	137006	131543	128981	128118	NaN	NaN	NaN	NaN	NaN	NaN
TTC26	A0AVF1	45764	52816	43478.6	51061.8	59353.7	59800.9	NaN	110953	105937	NaN	23014.7	NaN	NaN	NaN	NaN	NaN	NaN	NaN
TMEM129	A0AVI4	3451.62	14596.2	434.895	NaN	2862.92	5076.48	2813.04	NaN	3443.05	NaN	NaN	NaN	NaN	NaN	NaN	NaN	NaN	NaN
E2F8	A0AVK6	NaN	NaN	NaN	752.566	NaN	1223.76	NaN	NaN	NaN	NaN	NaN	NaN	263019	270765	270768	272548	274598	263841
UBA6	A0AVT1	180241	193358	164455	197719	181418	187686	284866	287180	262139	258426	247782	262704	109673	111869	116421	110387	114863	106938
ESYT2	A0FGR8	64255.2	53248.3	53869.1	55484.4	56077.2	56735.1	118970	127405	116612	113774	111884	131500	NaN	NaN	NaN	9657.12	4274.5	4614.93
MED19	A0JLT2	23557.3	16857.1	20722.4	20666.8	22463.1	21882.9	NaN	11226.1	7791.38	6987.52	7677.29	NaN	9998.47	11620.8	9825.57	9816.34	10834	9124.47
UHRF1BP1L	A0JNW5	7893.41	8072.95	7266.93	5922.76	7230.66	7538.34	9101.28	8744.5	8032.17	11042.5	10730.8	14196.2	350800	347524	341172	355787	323396	351427
SHTN1	A0MZ66	50813.9	51448.4	51585.7	46316	44411.1	43904.9	238644	274777	328272	335328	286940	352139	NaN	NaN	NaN	NaN	NaN	NaN
DHRS12	A0PJE2	NaN	NaN	NaN	5466.89	3490.11	NaN	NaN	NaN	NaN	NaN	NaN	NaN	48029.6	55275.7	47060.8	45132.9	52668.4	50266
TMEM223	A0PJW6	50247.3	39179.3	38980.1	40299.5	42168.3	40046.7	52442.3	58729.3	61095.5	44684.2	56680	51052.5	NaN	6312.69	NaN	12673.6	4664.09	NaN
TMEM120B	A0PK00	49013.5	34384.7	39933.4	34623.2	28834.4	31608.7	7849.89	12573.6	11423.1	7424.49	NaN	10125	77965.2	76158.9	78176.4	80065.4	82655.3	77714.8
ARHGAP10	A1A4S6	4079.31	5268.66	5081.48	5213.38	4327.89	4602.64	82108.2	87017.9	72051.8	76717.7	74369.4	84227.3	NaN	NaN	NaN	NaN	NaN	NaN
ANO9	A1A5B4	NaN	NaN	NaN	NaN	NaN	NaN	NaN	NaN	NaN	NaN	NaN	NaN	NaN	NaN	NaN	NaN	NaN	NaN
MEX3A	A1L020	19823.9	18065.7	19951.6	20736.4	19359.1	24335.5	NaN	NaN	NaN	NaN	NaN	NaN	299028	272038	292158	279355	271201	261354
ILVBL	A1L0T0	189550	198177	175566	192760	198109	187316	299374	299414	286532	280591	294323	290798	6099.41	NaN	NaN	7432.02	5405.71	7748.71
C1orf226	A1L170	38473.5	30062.7	36815.4	35836.1	30465.2	33260.7	6228.13	4547.84	8068.61	13833.3	12036.6	NaN	21.1378	12690.5	16535.8	19747.6	13925.9	16802.4
PLEKHG3	A1L390	19458	12767.2	8281.06	21338.3	21183.3	40918.9	16386.6	NaN	8164.08	NaN	NaN	NaN	30750.6	29816.2	30689.7	31397.2	30876	29259.8
SH3PXD2B	A1X283	21480	21911.7	20147.6	22834.4	20147.3	22081.3	34038.2	29797.3	29005.8	33714	33772.1	35043.3	10426.3	12266.5	11983.8	10827.4	10750.7	11071.3
ZC3H12D	A2A288	NaN	NaN	4201.5	NaN	511.895	NaN	12179.7	11997	9623.59	9766.97	8914.37	NaN	NaN	NaN	NaN	NaN	NaN	NaN
ANKRD18B;ANKRD18A	A2A2Z9;Q8IVF6	20859.6	39241.5	28713.3	19384.2	28048.1	35158.8	NaN	NaN	NaN	NaN	NaN	NaN	NaN	NaN	NaN	3441.57	NaN	NaN
PTPDC1	A2A3K4	1018.02	921.357	NaN	1032.41	602.516	NaN	931.109	NaN	NaN	NaN	NaN	NaN	150623	137750	137545	151423	101906	124930
PIPSL	A2A3N6	171979	149489	200554	127538	116872	92393	115974	117569	119914	274578	168231	280703	NaN	NaN	NaN	NaN	NaN	NaN
BCLAF3	A2AJT9	5609.12	3904.09	6096.98	2272.43	5669.6	3205.56	NaN	NaN	NaN	NaN	NaN	NaN	NaN	NaN	NaN	NaN	NaN	NaN
HFM1	A2PYH4	63479.7	72186.5	72851.3	71456.5	NaN	NaN	NaN	NaN	NaN	NaN	NaN	NaN	72962.6	74342.5	74969	75618.1	71455.7	77936
NBAS	A2RRP1	63709.4	64907.8	57281.3	65343.2	61406.7	62971.2	78327.4	81509.4	72929	70534.5	79540.2	76386.2	11670.7	8993.69	13520.8	6539.34	12751.5	18976.5
TARS3	A2RTX5	15757.6	8113.08	16009.9	15003.3	12851.6	13283.6	11491.9	9523.46	13122.8	17574.5	14539.5	16954.7	5352.5	NaN	8560.62	4490.38	27347.4	10827.6
LINC02872	A2RU37	18191.7	NaN	NaN	NaN	10167.1	NaN	9072.9	16167.2	9278	NaN	NaN	NaN	NaN	NaN	NaN	NaN	NaN	NaN
FAM234B	A2RU67	11289.3	13601.5	12624.3	13378	12277.7	13708	2710.05	2086.71	3815.9	1769.68	NaN	NaN	24898.6	14792.4	17462	20869	14335.6	13222.4
TYW5	A2RUC4	14936.8	17244.9	15700.6	15514.7	13596.9	14792.7	15469.1	12232.6	15566.8	15217.2	817.829	16614.7	12522	10648.7	12409.8	12250.6	13928.8	13333.2
DENND3	A2RUS2	26434	21847.7	25796.9	15106.8	16299.9	23572.4	11160.1	13505.7	11555.1	12232.8	11617.7	12980.2	NaN	5550.09	2990.4	3803	NaN	1581.99
FUOM	A2VDF0	641.781	1984.27	1392.62	2537.2	2191.05	2553.64	3962.93	3597.01	1345.4	5256.5	4886.66	NaN	NaN	NaN	NaN	23522.8	9825.22	NaN
TMEM131L	A2VDJ0	9202.16	8671.69	10609	11523.5	12711.4	12504.7	NaN	8422.4	NaN	NaN	NaN	NaN	78323	81885.4	83282.8	83789.1	81953.1	81416.2
VWA8	A3KMH1	29291.9	24782.5	25756.8	26343	25290.8	25414.9	90832.7	93971.9	80797.7	86989.9	86322.8	96496.7	7035.48	5826.65	8632.68	7984.83	8772.86	8436.51
SBNO1	A3KN83	48359.5	43244.9	47405.5	43768.7	46075.8	46624.7	15677.5	12419.7	8097.27	9076.88	9324.84	8361.17	NaN	NaN	NaN	NaN	NaN	NaN
FAM221A	A4D161	4825.34	6049.95	5059.24	4722.43	5225.87	4590.45	NaN	6112.55	NaN	NaN	NaN	NaN	NaN	NaN	NaN	2397.63	NaN	NaN
GSAP	A4D1B5	NaN	6471.86	NaN	NaN	NaN	8223.86	2150.81	11218.8	2015.67	2111.14	NaN	NaN	15232.9	16688.2	15963	11532.7	11353.8	8373.4
GTPBP10	A4D1E9	50223.1	50440.4	46062.5	51015.7	42474	46122.9	17178.1	19447	11135	12964.4	19709.1	10918.8	194805	194350	192084	197314	211886	185312
WDR91	A4D1P6	16963.3	15916	13851.3	17156.6	16977.5	15414.9	236223	213846	189149	220952	216853	211589	NaN	NaN	NaN	NaN	NaN	NaN
KLRG2	A4D1S0	9201.09	5430.26	11277.2	7530.62	5996.4	7092.97	NaN	NaN	NaN	NaN	NaN	NaN	NaN	NaN	NaN	NaN	NaN	NaN
RAB19	A4D1S5	17677.1	18157	16698.9	16906.3	21918.2	19737.9	NaN	NaN	NaN	NaN	NaN	NaN	17470.3	NaN	21649.9	NaN	NaN	9075.24
DENND11	A4D1U4	19474.4	17592	16975.9	18704.5	22982	20682.9	21133.7	24792.9	23212.6	21030.1	12387.8	NaN	NaN	NaN	NaN	NaN	NaN	NaN
XIRP2	A4UGR9	NaN	NaN	2598.22	NaN	NaN	NaN	NaN	NaN	NaN	NaN	NaN	NaN	66569	82089.6	46363.2	22131.5	37683.7	26826.7
POTEF	A5A3E0	3680.48	1491.52	11157.5	1019.53	1434.73	1034.15	4320.2	6704.06	7571.2	23505.4	78352.6	1.11296e+06	NaN	NaN	NaN	NaN	NaN	NaN
VPS37C	A5D8V6	NaN	NaN	NaN	3794.37	941.344	NaN	NaN	NaN	NaN	NaN	4738.85	NaN	NaN	NaN	NaN	NaN	NaN	NaN
KRBA1	A5PL33	2774.2	625.391	900.195	2289.41	1882.13	2792.25	NaN	NaN	NaN	NaN	NaN	NaN	9737.36	11285.9	12327.5	6379.34	4640.9	10502.3
PEDS1	A5PLL7	15732.1	14052.2	14451.6	16498.9	16575.6	16090.3	11305.8	13729	17480.4	10028.7	9678.94	11099.6	39851	31201	35840.9	38915.2	40496.4	40498.2
TRAPPC13	A5PLN9	39315.3	37678.7	32332	34661	37153.1	38963.2	36705.6	48136.7	44148.6	40603.7	43090.4	47238.2	106992	110767	109073	119540	108166	112905
CNOT1	A5YKK6	295431	299288	291594	322099	310877	304773	114099	124822	103803	106902	110694	113748	NaN	NaN	NaN	NaN	NaN	NaN
BDP1	A6H8Y1	1765.36	1584.9	1614.87	2754.53	2036.63	2687.89	NaN	1044.4	NaN	NaN	NaN	NaN	NaN	13890.6	10009.9	24611.7	NaN	3088.02
GOLGA8IP;GOLGA8J;GOLGA8K;GOLGA8T;GOLGA8M;GOLGA8H	A6NC78;A6NMD2;D6RF30;H3BQL2;H3BSY2;P0CJ92	NaN	11379	3766.64	13464.9	11109.4	10947.5	NaN	NaN	NaN	26382.1	26879.7	NaN	12871.7	10812.5	15567.8	14833.2	10486.9	11925.2
CCDC88B	A6NC98	NaN	NaN	4243.61	NaN	3202.38	1950.54	7685.22	9516.45	9580.54	9761.21	9668.74	12900.5	247294	212851	173375	178234	217684	179594
MAP1LC3B2;MAP1LC3B	A6NCE7;Q9GZQ8	266725	269852	287958	267174	287193	249774	128990	141175	131511	140169	136320	156711	14962.9	NaN	NaN	19843.3	NaN	NaN
ANKRD33B	A6NCL7	1486.73	540.156	NaN	558.51	674.195	849.045	NaN	NaN	NaN	NaN	NaN	NaN	NaN	NaN	NaN	NaN	NaN	NaN
FAM83G	A6ND36	6947.55	8446.41	8291.32	13491.4	12128.7	6427.47	NaN	NaN	51796.7	5184.5	NaN	45112.8	NaN	NaN	NaN	NaN	NaN	NaN
PALM3	A6NDB9	7463.35	6345.29	8023.08	6698.68	6036.82	6967.49	NaN	NaN	NaN	NaN	NaN	NaN	408416	395073	448122	445565	406220	386157
PGP	A6NDG6	201382	199601	226459	183080	182860	192248	378207	389161	397156	408030	397050	429959	63827.9	74846.5	79756.3	87206.9	51636.4	85007.6
METTL21EP	A6NDL7	NaN	NaN	NaN	NaN	3678.69	NaN	71860.9	117150	30022.4	42307	31076.7	78204	NaN	NaN	NaN	NaN	NaN	NaN
GOLGA6B;GOLGA6D;GOLGA6A	A6NDN3;P0CG33;Q9NYA3	610.822	755.793	NaN	752.553	622.518	1072.05	NaN	NaN	NaN	NaN	NaN	NaN	7940.36	10449.4	15022.9	9045.48	13887	17208.6
C5orf51	A6NDU8	20320.9	15784.5	12809.6	13595.4	12432.5	14054	8725.35	11406.1	10605.3	11772	7923.53	3995.8	NaN	NaN	NaN	NaN	NaN	NaN
FAM186A	A6NE01	NaN	NaN	NaN	NaN	NaN	NaN	NaN	NaN	NaN	NaN	NaN	NaN	NaN	NaN	NaN	NaN	NaN	NaN
BTBD17	A6NE02	NaN	2681.44	3791.22	1783.05	564.163	1437.35	NaN	NaN	NaN	NaN	NaN	NaN	NaN	NaN	NaN	NaN	NaN	NaN
WDR97	A6NE52	NaN	NaN	NaN	NaN	NaN	NaN	NaN	NaN	NaN	NaN	NaN	NaN	6556.57	5408.65	7417.14	5108.47	3174.78	7396.87
RCCD1	A6NED2	8765.01	8506.22	7437.28	8407.61	6839.51	8847.55	11156.5	10805.8	11887	10526.8	9796.7	12885.4	0.00673742	NaN	NaN	NaN	NaN	NaN
SOWAHB	A6NEL2	NaN	NaN	NaN	NaN	NaN	NaN	4.29471	NaN	NaN	NaN	0.00635916	NaN	3242.29	5642.06	3727.18	6328.32	4882.81	6913.11
ZNF316	A6NFI3	6974.38	4029.01	7874.03	8639.19	7187.12	8671.15	13589.1	14079.8	10367.9	7560.08	5777.74	NaN	NaN	NaN	NaN	NaN	53346.7	NaN
TCAF2	A6NFQ2	NaN	3300.44	NaN	NaN	NaN	NaN	NaN	NaN	56064.4	55682.3	62055.4	NaN	NaN	NaN	NaN	NaN	NaN	NaN
WIPF3	A6NGB9	3576.05	2728.81	3484.95	2600.31	2220.26	1765.77	NaN	NaN	NaN	NaN	NaN	NaN	NaN	NaN	NaN	NaN	NaN	NaN
DCAF8L1;DCAF8L2	A6NGE4;P0C7V8	NaN	370.67	1555.2	NaN	NaN	NaN	NaN	NaN	NaN	NaN	NaN	NaN	NaN	NaN	NaN	NaN	NaN	NaN
IGLON5	A6NGN9	10923.6	14035.1	13659.4	12306	15939	14549.8	NaN	NaN	NaN	NaN	NaN	NaN	NaN	NaN	NaN	NaN	NaN	NaN
STRCP1;STRC	A6NGW2;Q7RTU9	NaN	NaN	NaN	NaN	NaN	NaN	NaN	NaN	NaN	NaN	2100.89	NaN	220130	232503	220807	268133	240348	249003
TUBAL3	A6NHL2	361592	229268	357937	261053	299881	305136	236808	299513	196208	207976	196052	363930	NaN	NaN	NaN	NaN	NaN	NaN
NPIPB15	A6NHN6	NaN	NaN	NaN	NaN	NaN	802	87.0292	NaN	NaN	NaN	NaN	NaN	20375.1	22585	20597.1	23472.3	21608.9	23934.7
SMCHD1	A6NHR9	69497	69024.9	59533.8	79851.3	65896.3	72821	21492.9	19784.1	17838.6	15885.4	17237.6	15594.2	935893	4789.69	7545.66	NaN	NaN	9203.6
CASTOR2	A6NHX0	65804.4	54399.2	55161.3	65913.2	57055.3	64583.6	8538.69	2308.69	1978.63	9310.24	9520.39	NaN	NaN	1780.61	NaN	NaN	NaN	NaN
ARHGAP42	A6NI28	17362.6	24112.2	10876.1	26390.5	18177.1	29835.9	NaN	NaN	NaN	NaN	NaN	NaN	NaN	NaN	15241.6	16957.1	NaN	32391.8
LILRA5	A6NI73	NaN	NaN	NaN	NaN	NaN	NaN	NaN	NaN	7528.86	NaN	NaN	11849.3	14065.6	15981.3	21994.6	19561.8	9475.45	16796.5
UNC119B	A6NIH7	142624	114532	128470	120092	124069	141148	20802.4	21846.5	26251.9	22197.5	NaN	NaN	11896.3	12356.1	14340.4	10228	9754.67	10058.5
CRYM-AS1	A6NIL9	NaN	NaN	NaN	NaN	NaN	NaN	NaN	5095.69	9100.61	NaN	3297.27	NaN	NaN	NaN	NaN	NaN	NaN	NaN
SLC15A5	A6NIM6	NaN	NaN	NaN	0.353412	NaN	NaN	NaN	NaN	NaN	NaN	2.86432	NaN	NaN	NaN	NaN	NaN	NaN	NaN
WTIP	A6NIX2	2552.34	1908.85	NaN	3047.2	1201.07	2129.61	NaN	NaN	NaN	NaN	NaN	NaN	6757.71	7981.88	6308.64	8402.09	9086.95	8649.83
METTL15	A6NJ78	23207.6	15127.2	22338.5	20118.6	19400.6	20374.4	23123.9	20718.8	16977.3	9809.82	8132.88	11410	NaN	NaN	NaN	NaN	NaN	NaN
SAGE2P	A6NJ88	NaN	NaN	NaN	NaN	20474.4	15249.5	15803.5	32234.2	NaN	NaN	NaN	NaN	15042	11535	11215.9	16843.4	NaN	10562.3
SOWAHD	A6NJG2	1900.14	1431.29	3860.78	3531.62	5129.66	5645.53	12451.9	11752.6	16468.4	7245.76	8369.48	NaN	NaN	NaN	NaN	NaN	NaN	NaN
ZSCAN5B;ZSCAN5DP	A6NJL1;P0CG00	NaN	NaN	NaN	NaN	NaN	3456.39	NaN	NaN	NaN	NaN	NaN	NaN	NaN	NaN	NaN	NaN	NaN	NaN
ACOD1	A6NK06	18233	12154.5	NaN	2562.86	1539.03	NaN	NaN	NaN	30290.8	NaN	NaN	NaN	14486.5	13660.2	9952.05	10797	10912.7	11214.6
LIPT2	A6NK58	13590.2	13525.8	12883.3	15499.7	18032.4	16404	21485.5	18562.4	14447.6	12987.9	17379.4	NaN	NaN	NaN	NaN	NaN	NaN	NaN
CCDC85C	A6NKD9	1670.3	1242.68	1378.65	1270.64	1197.18	2630.64	NaN	NaN	NaN	274.884	NaN	NaN	NaN	NaN	NaN	NaN	NaN	NaN
SAC3D1	A6NKF1	56456.3	50423.7	60398.2	57781.2	55978.6	50039.8	49322.9	NaN	18712.9	NaN	159724	NaN	NaN	NaN	NaN	NaN	NaN	NaN
RGPD3	A6NKT7	NaN	451.785	9927.84	NaN	NaN	NaN	NaN	NaN	NaN	NaN	NaN	NaN	8795.05	NaN	NaN	7444.2	NaN	NaN
SIGLEC16	A6NMB1	NaN	NaN	NaN	NaN	NaN	NaN	NaN	NaN	NaN	8524.83	5698.82	NaN	NaN	NaN	NaN	NaN	NaN	3487.23
IFITM10	A6NMD0	NaN	NaN	NaN	NaN	NaN	NaN	NaN	NaN	NaN	NaN	3327.91	3830.94	NaN	NaN	NaN	NaN	6746.5	NaN
ANXA2P2	A6NMY6	NaN	NaN	NaN	NaN	NaN	NaN	NaN	14684.1	3168.98	NaN	NaN	NaN	NaN	NaN	NaN	NaN	NaN	NaN
SNTN	A6NMZ2	NaN	NaN	NaN	NaN	NaN	NaN	NaN	157224	47592.6	NaN	NaN	NaN	31584.5	23504.6	28802.8	NaN	NaN	21676.1
C15orf61	A6NNL5	NaN	NaN	NaN	NaN	NaN	NaN	39332.9	25072.8	18628.1	24956.4	39065.1	20640.1	NaN	NaN	NaN	NaN	NaN	383026
TTLL13P	A6NNM8	NaN	NaN	NaN	NaN	NaN	NaN	NaN	NaN	NaN	NaN	NaN	NaN	NaN	NaN	NaN	NaN	NaN	NaN
USP27X	A6NNY8	8133.3	8974.36	4787.67	40065.2	36206.9	7168.26	NaN	NaN	NaN	41475.4	NaN	NaN	34320.4	39050.6	33985.3	38559	49719.7	37131.6
ZNF716	A6NP11	NaN	NaN	NaN	NaN	NaN	1655.55	NaN	NaN	NaN	43701.7	37767.2	47426.7	8184.96	NaN	10716.7	NaN	12155.1	10389.3
RTL8C	A6ZKI3	23582.2	26288.8	20821.7	30794.8	21349.1	28200.6	9171.87	7898.36	13373.5	14767.9	9204.44	NaN	NaN	NaN	NaN	NaN	NaN	NaN
GOLGA8A;GOLGA8B	A7E2F4;A8MQT2	NaN	211.305	3197.1	242.681	NaN	NaN	NaN	NaN	NaN	NaN	NaN	NaN	6656.79	7376.75	6759.34	6678.37	6818.27	8697.18
ZSWIM8	A7E2V4	7575.22	7658.01	5437.17	7985.6	7295.74	7477.94	6721.52	7275.1	5949.76	5276.65	5738.56	8542.24	NaN	NaN	NaN	NaN	NaN	NaN
ARHGAP32	A7KAX9	4902.07	4569.85	5425.43	1205.14	3967.23	5265.22	NaN	NaN	4630.69	NaN	NaN	NaN	120240	NaN	NaN	NaN	25144.1	34771.3
TBKBP1	A7MCY6	22654.4	NaN	NaN	38653.2	10677.2	26881.8	49114.5	49716.3	36791.1	25699.7	NaN	NaN	15187.8	13934.5	16313.8	16607.8	13109.9	15863.5
POM121C	A8CG34	35564.2	35302.5	35646.2	36048.5	35851	33578	30606.2	28482.8	22808.8	15223.5	16576.3	21067.1	NaN	NaN	NaN	NaN	NaN	NaN
CLCA1	A8K7I4	11561.8	10662.5	16004.1	19211.6	2543.56	21505.2	13781.9	NaN	NaN	NaN	NaN	NaN	NaN	NaN	NaN	NaN	NaN	NaN
SFI1	A8K8P3	686.053	862.827	NaN	534.158	NaN	710.441	NaN	NaN	NaN	NaN	NaN	NaN	NaN	NaN	30614.9	39483.5	NaN	NaN
DDX11L8	A8MPP1	7107.29	7890.47	7106.25	9191.53	9807.08	6248.85	NaN	NaN	NaN	NaN	2322.08	NaN	NaN	NaN	NaN	NaN	NaN	NaN
ZNF850	A8MQ14	4945.09	3379.4	2569.22	4374.31	4048.72	5204.02	NaN	NaN	NaN	NaN	NaN	NaN	NaN	NaN	34154.9	34276	31373.2	22893.3
LYRM9	A8MSI8	NaN	NaN	NaN	NaN	NaN	NaN	46163.6	22587.6	70103.1	66967.4	NaN	33399.6	NaN	NaN	NaN	NaN	NaN	NaN
FOXI3	A8MTJ6	6954.26	5098.15	NaN	4360.71	2784.88	NaN	NaN	NaN	NaN	NaN	NaN	NaN	NaN	NaN	NaN	NaN	4038.31	NaN
HMSD	A8MTL9	NaN	NaN	NaN	NaN	NaN	NaN	NaN	NaN	14557.6	11738.5	9873.67	NaN	NaN	NaN	NaN	22429.5	NaN	NaN
ZNF724	A8MTY0	10310.9	16657.2	16244.2	10129.8	16660.8	5388.92	NaN	NaN	NaN	NaN	NaN	NaN	NaN	NaN	NaN	NaN	NaN	NaN
BBIP1	A8MTZ0	NaN	NaN	1894.38	NaN	NaN	NaN	NaN	NaN	NaN	NaN	NaN	NaN	32720.8	45984.1	NaN	42715	NaN	NaN
USP17L5;USP17L24;USP17L6P	A8MUK1;Q0WX57;Q6QN14	NaN	NaN	NaN	NaN	NaN	NaN	NaN	30568.4	NaN	37780.9	47817.2	24066	3942.57	2585.21	7079.12	NaN	8288.29	9789.63
	A8MVJ9	61005.8	73045.2	52281.1	62596.8	57671	62026.7	7156.13	6802.09	9815.47	3533.69	5391.61	835.577	NaN	NaN	NaN	NaN	NaN	NaN
FAM171A2	A8MVW0	6186.76	5043.43	6483.38	6849.28	6134.73	4354.51	NaN	NaN	NaN	NaN	NaN	NaN	NaN	17021.5	NaN	NaN	NaN	NaN
BTNL10	A8MVZ5	33464.2	12846.5	15051	15051.1	15890.3	27922.1	NaN	NaN	NaN	NaN	NaN	NaN	NaN	NaN	NaN	NaN	NaN	NaN
PHF20L1	A8MW92	NaN	2506.99	2411.96	NaN	2765.71	2068.14	NaN	NaN	NaN	NaN	NaN	NaN	83852.2	96667.8	138585	62226.9	58948.8	150438
SNRPGP15;SNRPG	A8MWD9;P62308	370764	445656	429537	408356	352845	383117	132362	50781.4	172434	171543	179771	118899	NaN	NaN	NaN	NaN	NaN	NaN
TMEM14DP;TMEM14B	A8MWL7;Q9NUH8	11580.3	13313.6	12264.8	11222.1	10174	7488.54	6156.72	5586.22	11328.7	NaN	NaN	NaN	NaN	NaN	NaN	NaN	NaN	NaN
	A8MWP4	NaN	NaN	NaN	0.660282	NaN	NaN	NaN	NaN	NaN	NaN	NaN	NaN	NaN	NaN	NaN	NaN	NaN	4118.58
ELAPOR2	A8MWY0	2626.9	3138.25	NaN	2383.37	2773.67	989.233	NaN	NaN	NaN	NaN	NaN	NaN	93408.5	105793	77536.4	100819	105932	86983.1
NUDT19	A8MXV4	13987.3	11731.4	15154.8	14723	13473.1	13409.1	117242	114155	110514	100107	107552	92215.7	10122.5	11360.5	11159.9	10095.6	12251.3	8261.93
MIF4GD	A9UHW6	11544.2	4654.98	NaN	14761.8	14940.4	5612.45	12910	7336.37	8445.92	8974.92	11354.2	NaN	NaN	NaN	NaN	NaN	NaN	NaN
AHRR	A9YTQ3	NaN	NaN	NaN	NaN	NaN	NaN	NaN	NaN	NaN	NaN	NaN	NaN	19185.7	18809.8	18432	21024.9	20791.3	16782.4
FER1L4	A9Z1Z3	NaN	502812	75055.2	NaN	NaN	13761.2	42494.2	46361.3	53365.1	27479.3	37781.5	NaN	NaN	NaN	40598.3	5290.74	NaN	290.431
MYO1G	B0I1T2	NaN	100203	104307	3591.28	14218	26056	3951.98	NaN	4593.98	299.861	255.868	NaN	NaN	NaN	NaN	NaN	NaN	NaN
HACD1	B0YJ81	4844.55	2783.04	4182.98	2887.69	4284.4	2859.37	1730.87	NaN	NaN	1414.42	NaN	NaN	NaN	NaN	NaN	NaN	NaN	NaN
	B2RBV5	4185.27	1482.92	4323.93	652.875	5383.2	4713.02	NaN	NaN	NaN	NaN	NaN	NaN	23888.4	NaN	NaN	NaN	30970.1	NaN
HMGB1P1	B2RPK0	30353.2	35924.6	48273.7	30134.9	23648.1	27002.8	64377	37522.6	84554.6	68818.7	NaN	44131.5	NaN	66178.4	NaN	94799.1	NaN	79550.1
MYO9A	B2RTY4	70671.7	81192.3	121811	67821.3	77778	141522	70538.7	149390	80524.5	106489	88806.5	NaN	NaN	NaN	NaN	NaN	NaN	NaN
SMIM1	B2RUZ4	3344.55	2018.03	3859.33	2950.3	2811.52	2290.21	NaN	NaN	NaN	NaN	NaN	NaN	NaN	NaN	NaN	NaN	NaN	NaN
EPM2A	B3EWF7	NaN	3408.37	477.103	NaN	NaN	126.586	NaN	NaN	NaN	NaN	NaN	NaN	NaN	NaN	NaN	NaN	NaN	NaN
ZNF732	B4DXR9	9.55865	NaN	NaN	4.74587	3.93647	7.71961	NaN	NaN	NaN	NaN	NaN	NaN	NaN	NaN	NaN	NaN	9869.72	NaN
TDRD15	B5MCY1	8288.66	NaN	1.32245	NaN	NaN	NaN	NaN	1065.15	NaN	35874	NaN	NaN	NaN	NaN	NaN	NaN	NaN	NaN
KCNJ18	B7U540	NaN	NaN	NaN	NaN	NaN	NaN	NaN	NaN	3283.31	NaN	NaN	NaN	20011.8	18680.7	19242.6	24887.8	16985	16583.8
RABGAP1L	B7ZAP0	22353.7	18272.5	36059.8	21816.9	24025	19425.8	15105.8	16490.7	11675	15903.5	15279.7	14493	46824.1	36287.1	44095	43778.1	43604.1	49280.9
GPR89A;GPR89B	B7ZAQ6;P0CG08	70152	55058.8	53839.7	57029.8	56150.4	59804.4	41223.9	46448	29196.8	43107.2	45802.8	49903.8	NaN	NaN	NaN	NaN	NaN	NaN
PPP1R3G	B7ZBB8	NaN	NaN	NaN	NaN	NaN	NaN	4559.93	NaN	NaN	NaN	NaN	NaN	324808	392398	443186	381787	346747	386055
HNRNPCL3;HNRNPCL1;HNRNPCL4	B7ZW38;O60812;P0DMR1	1.02269e+06	687162	770307	333840	89993.6	744505	463797	553037	312995	340312	396080	323853	NaN	NaN	NaN	NaN	NaN	NaN
IGLL5;IGLC6;IGLC1;IGLC2;IGLC3	B9A064;P0CF74;P0CG04;P0DOY2;P0DOY3	8288.3	4643.97	1991.4	5577.28	8640.02	6680.28	NaN	NaN	NaN	NaN	NaN	NaN	168734	80793.7	190533	135517	109592	95747.3
WASH3P;WASH2P	C4AMC7;Q6VEQ5	46613.4	54781.3	47944.4	54486.5	51260.9	51865.7	126751	114691	153852	128599	169237	190094	45606.1	46175.3	42897.2	44908.4	44978.1	49530.3
RASA4B	C9J798	3807.71	3521.75	6957.03	3087.31	2411.6	4636.88	55691.2	52326.2	50874	56126.8	53168.8	57976.5	NaN	NaN	NaN	NaN	NaN	NaN
UMAD1	C9J7I0	NaN	NaN	NaN	NaN	NaN	NaN	1159.11	1744.93	NaN	NaN	NaN	NaN	NaN	NaN	NaN	NaN	NaN	NaN
BTBD19	C9JJ37	NaN	NaN	NaN	NaN	NaN	NaN	NaN	NaN	NaN	NaN	NaN	NaN	NaN	NaN	NaN	NaN	NaN	NaN
MCRIP1	C9JLW8	NaN	6118.77	8591.64	NaN	NaN	3985.02	NaN	NaN	NaN	NaN	NaN	NaN	NaN	NaN	NaN	NaN	NaN	NaN
ZNF878	C9JN71	NaN	NaN	NaN	9079.25	3122.32	7017.56	NaN	7713.79	8643.26	NaN	NaN	NaN	26214.7	NaN	NaN	NaN	NaN	NaN
TMEM232	C9JQI7	33409.1	44605.7	46481.3	50298.4	57522	56685.7	NaN	NaN	NaN	NaN	NaN	NaN	NaN	NaN	NaN	NaN	NaN	NaN
ZNF587B	E7ETH6	4703.96	3400.03	3705.4	4526.52	4437.28	3715.25	NaN	NaN	NaN	NaN	NaN	NaN	713517	722385	768186	678240	691503	708107
NACA	E9PAV3	1.53022e+06	1.55964e+06	1.66023e+06	1.53957e+06	1665728	1.65353e+06	500392	510754	593011	637732	599878	649344	NaN	NaN	NaN	NaN	NaN	NaN
NPIPA2	E9PIF3	16914.8	16014.4	11096.7	6430.6	3038.84	8301.71	NaN	NaN	NaN	NaN	NaN	NaN	27060.4	21081.3	15269.7	23897.2	17115.3	13565.4
C11orf98	E9PRG8	125559	76175.2	120667	102924	91566.9	104764	42817.1	32997.9	12751.5	19083.3	14278	NaN	407969	430032	369637	363371	358749	437595
INS-IGF2;INS	F8WCM5;P01308	1.58344e+06	894864	747174	1.11526e+06	947630	1107841	496677	503258	426264	393953	424993	480393	NaN	NaN	NaN	NaN	NaN	NaN
CNK3/IPCEF1	G9CGD6	NaN	2021.16	1891.05	NaN	2875.1	1845.93	3717.16	5808.46	3138.05	NaN	3312.94	NaN	NaN	NaN	NaN	NaN	NaN	NaN
TMEM250	H0YL14	611.651	NaN	NaN	621.292	1442.65	1895.8	NaN	NaN	NaN	NaN	NaN	NaN	16949.3	NaN	NaN	15464.5	14878.9	13727.6
CCER2	I3L3R5	NaN	NaN	NaN	NaN	NaN	NaN	NaN	NaN	NaN	NaN	10002.5	NaN	53580.5	47728	46958.9	36776.7	48495.4	48183.1
SLC35A4	L0R6Q1	4391.23	14059.3	10023.2	6981.99	18736.3	19406.8	50928.8	52860.8	32739	45889.6	43241.3	49899.2	4288.73	NaN	NaN	NaN	NaN	NaN
ASDURF	L0R819	6481.21	7532.26	10745.2	7185.3	4117.47	4535.28	2247.13	NaN	8560.46	NaN	NaN	NaN	45405.7	32406	NaN	30024.5	18628.8	41543.8
MIEF1	L0R8F8	103910	77885.9	86085.7	110893	83875.1	84168.4	48337.9	44128.7	56364.1	64218.9	51808.5	53124	NaN	NaN	NaN	NaN	NaN	NaN
ERVH48-1	M5A8F1	19283.8	17272.3	20465.2	12514.3	17121.5	13216.2	NaN	NaN	NaN	NaN	NaN	NaN	56810.8	54147.3	54521.6	51301.1	55257.2	47995.7
DNASE2	O00115	44808.1	52681.1	58059.3	53974.8	51892.2	53967.8	67968.9	81620.9	63268.8	66554.9	68293.8	70801.2	311059	313647	284249	326767	294541	291398
AGPS	O00116	317004	283919	289768	284923	293351	287122	320286	323075	310508	314098	302602	357647	6342.83	6479.35	4819.84	6319.24	7007.4	6518.04
UBXN8	O00124	14233.8	14792.2	13497.6	11279.2	13869.5	12143.4	1700.56	2029.07	7297.43	6876.73	6564.58	NaN	172751	164496	159139	159025	175897	173001
KIF2A	O00139	253692	247594	224040	270363	244581	252591	176519	159928	144773	163804	157537	156029	101656	90584.3	97667.6	91237.5	121209	92284.2
TK2	O00142	NaN	21035.5	NaN	9654.2	58559.3	48013.3	123393	123803	135338	132376	116129	100777	57749	65788.2	68848.5	82568.6	42176.5	53134
DDX39A	O00148	225828	268960	217877	273104	233146	253357	58924.2	75651.9	81812.7	92334.3	84424	76948.7	13663.9	NaN	NaN	NaN	NaN	NaN
PDLIM1	O00151	379206	209568	316429	350609	285050	388761	NaN	NaN	NaN	NaN	NaN	NaN	156776	170765	172765	174572	178028	171296
ACOT7	O00154	765803	776214	710349	707856	771559	699648	175491	173001	184812	175131	172666	173062	342650	345643	354732	360609	366314	360689
MYO1C	O00159	284645	299918	249535	317004	271313	291446	414455	426974	406180	393718	401779	405129	897862	916727	908529	975409	864663	957904
MYO1F	O00160	30276	90449.7	50492	207222	26408.9	5153.84	980119	989060	779177	840758	968617	959549	43832.1	50393.8	36668.6	44556	39897	55335.4
SNAP23	O00161	49158.8	46600.6	45946.5	34298.9	34443.7	37065.4	41051.1	39404.2	43735.5	61737.5	46059.9	53796.7	26598.3	26233.7	29161.4	26800.7	27353.8	25427.7
HAX1	O00165	22960.6	18294.1	21422.4	22460.3	21393.2	20102.7	25324.2	25496.2	25128.8	24348.4	23406.1	30493.5	NaN	NaN	NaN	NaN	NaN	NaN
EYA2	O00167	NaN	NaN	NaN	NaN	NaN	NaN	NaN	NaN	NaN	NaN	NaN	NaN	83135.6	100100	93692.8	93018.9	97412.1	118296
AIP	O00170	50358.9	54939	42560.7	54129	41279	51588.8	102026	105561	126123	93794.7	89360.8	79540.9	NaN	NaN	NaN	NaN	NaN	NaN
CCL24	O00175	NaN	NaN	NaN	NaN	NaN	NaN	NaN	NaN	NaN	34678.4	32554.7	NaN	39375.5	42700.2	44275.4	43080.2	40500.8	38807.6
GTPBP1	O00178	198492	208378	192517	242030	215891	227155	36925.8	33897.9	30922.5	28062.4	27538.1	33542.8	NaN	NaN	NaN	NaN	NaN	NaN
KCNK1	O00180	16212.7	14831	25321.8	16257.1	23206.4	22206.2	NaN	NaN	NaN	NaN	NaN	NaN	334013	387907	389314	383688	554393	434690
LGALS9	O00182	110721	NaN	337.776	288063	246919	245059	385932	456142	430812	494962	638305	432421	265618	265520	275045	268940	263930	256255
STXBP3	O00186	81727.4	80243.5	81787.2	77880.8	81817.4	79106.7	298434	287547	263538	290107	295513	299798	12882.6	14141.2	12338.9	12029.9	14181.4	10919.6
AP4M1	O00189	10089.8	9480.61	9586.9	11648.6	12150.7	11384.6	16889.9	17180.4	9965.04	12477	16769.3	NaN	NaN	NaN	NaN	NaN	NaN	NaN
ARVCF	O00192	37795.4	37675.4	43586.7	39651.4	40144.7	36197.5	NaN	11484.6	NaN	NaN	NaN	NaN	29785	32715.9	29176.1	32919	27756.8	28437.7
SMAP	O00193	47476	38898.6	44595.2	28476.4	30980.5	29099.3	18038.2	29013.9	32929.7	33823.6	24037.5	32072.4	424408	459366	426966	415422	456185	465794
AP3B1	O00203	165862	180178	167503	174478	174818	168028	454128	482379	443570	448641	432873	451722	9979.62	14200.7	12329.3	97252.1	20969.3	15504.1
TLR4	O00206	NaN	NaN	2271.22	6877.88	443.965	8964.39	3801.71	8554.29	9531	NaN	85126.4	NaN	6741	10627.1	9819.16	9348.92	NaN	9503.78
APBB1	O00213	14904.1	13840.8	13573.1	11460.3	10633.6	10273.7	NaN	NaN	5805.01	2979.35	7838	NaN	34420.8	33031.1	36899.4	38046.1	34318.1	27358.4
LGALS8	O00214	13652.6	11305	8869.27	9563.25	10639.2	12469.6	43968.5	51689.9	36126.9	38428.2	41058.2	43723.9	25143.5	24669.9	19714.1	24100.9	27379.5	29559.2
NDUFS8	O00217	121422	112632	114854	118254	102596	113703	36469	34177	49511.8	34957.1	31131.4	27185.8	NaN	NaN	NaN	NaN	NaN	NaN
HAS3	O00219	19032.1	17329.7	16338.6	13216.3	11986.7	12584.6	NaN	NaN	NaN	NaN	NaN	NaN	NaN	NaN	NaN	NaN	NaN	NaN
TNFRSF10A	O00220	12312.8	12240.4	12204.2	13779.8	12883	15168	NaN	NaN	NaN	3188.89	NaN	NaN	58140.6	67351.3	64596.2	78214.3	69887.6	78485.2
NFKBIE	O00221	8148.3	4551.67	5481.85	6413.21	6244.06	10415.6	57590.3	63684.3	61739.3	54900.5	57523.7	66684.2	576009	588590	626927	631126	611288	590296
PSMD11	O00231	795857	828660	834049	799757	777178	818658	570044	608721	551852	578394	572377	634970	501676	511584	499320	514279	509103	547470
PSMD12	O00232	630307	688933	620786	640103	641777	648321	483747	511797	522135	507983	500869	554686	52348.1	54041.9	59870.8	45096.6	56264	74970.2
PSMD9	O00233	40322.1	38223.4	36037.3	34738.5	30400.8	32403.6	32681	52333.2	47755.3	65939.1	58948.3	53636.8	9262.64	7127.89	9682.83	7376.88	6287.04	10105.2
SIRPB1	O00241	NaN	7437.78	NaN	8682.96	NaN	NaN	13178.6	15433	15011.8	5484.08	8200.51	NaN	84174.1	89681	81634.2	79071.3	95183	90232.5
ATOX1	O00244	8204.19	5661.63	6948.59	6457.95	11653.9	9533.37	101753	92208.8	70088.1	65663.1	71641.1	68215.6	5498.98	4438.71	NaN	8005.49	5066	5820.1
MEN1	O00255	28671	25742.3	26807.7	26067.6	30079	28431.7	6964.03	11567.6	6977.13	5736.57	6062.31	NaN	13312.8	12378.9	6952.62	9121.73	NaN	2940.36
CBX4	O00257	4318.47	624.906	2137.99	3167.45	2151.87	3649.43	7152.37	9854.24	5606.7	9113.72	10617.6	NaN	13490	25640.3	40383.5	24392.2	16997.6	18814.5
GET1	O00258	45087.4	46039.7	42080.3	43893	45711.6	44553.5	30927.3	30471.8	29465.8	29683.5	27841.2	25132.3	39970.2	39529	34244.4	46190.8	50450.4	61008.6
PGRMC1	O00264	835599	805297	586832	750398	720757	765073	32073	40726	54515.3	39958.9	28735.3	24071.2	35381.3	35360.4	32839.5	33043.1	34645.9	33586.9
SUPT5H	O00267	113094	103645	97789.2	99183.1	89648.8	92640.6	32489.7	28713.5	30800.1	37887.5	33427	35323.5	10613.3	9403.75	33841.2	25492	12978.3	15900.6
TAF4	O00268	78200	72227.9	68923.9	68458.9	69832.9	73268.5	21830.6	21285.2	24725	19826.8	22653.2	21050.7	24669	25094.8	26212.6	22679.2	24909.1	25656.3
DFFA	O00273	52072.3	47391.9	51989.8	52594.8	52505.8	54553.7	11405	27561.9	30630.5	21866.8	23485.9	15548.4	7416.57	6636.38	6511.01	4495.84	8204.88	5656.21
RFXAP	O00287	10343.1	4871.5	6656.04	7014.36	6752.7	8782.29	4308.81	NaN	4893.27	6296.76	7094.54	NaN	30011.2	34988	31099.2	29137.6	32619.9	34848.6
HIP1	O00291	103871	102850	105824	97385.2	102136	95349.1	31163.3	34089.5	29666.7	31874.9	40833.7	34133.8	NaN	NaN	NaN	NaN	NaN	NaN
LEFTY2	O00292	NaN	NaN	NaN	NaN	NaN	NaN	NaN	NaN	NaN	NaN	NaN	NaN	4.42866e+06	4.83638e+06	4.88675e+06	4.91768e+06	4.0791e+06	4765805
CLIC1	O00299	1.4706e+06	1.38812e+06	1.43043e+06	1.27559e+06	1.33431e+06	1.3281e+06	3.48281e+06	3.7304e+06	4.17213e+06	4491118	4.03424e+06	4.35266e+06	255617	239955	265268	257786	280332	276730
EIF3F	O00303	565933	547354	599082	584302	553743	530674	239683	250105	277398	242502	265113	259223	7464.11	26489.6	5103.78	6388.93	6769.84	11335.1
WWP2	O00308	8801.96	14230.4	14066.9	12726.5	12902.6	14665.7	7679.22	11948.7	12315.1	8347.17	13202.4	NaN	NaN	NaN	NaN	NaN	NaN	NaN
CDC7	O00311	27805.7	32009.7	26031.5	30278	27155.4	27835	549.636	NaN	NaN	NaN	NaN	NaN	NaN	NaN	NaN	NaN	NaN	NaN
ARNTL	O00327	NaN	NaN	5274.42	NaN	NaN	6296.81	NaN	NaN	NaN	NaN	NaN	NaN	45680.3	42071	44986.4	46063.6	47191.8	45684.8
PIK3CD	O00329	8991	10370	6927.13	8963.47	8963.76	9429.16	44438.4	52003.2	42757.5	45596.7	44232.4	51197.8	92770.4	94801.4	86255.1	104122	92119.3	94073
PDHX	O00330	65750.7	56771.6	63481.2	60467	59122.5	58398.4	90336	93305.1	84496	94186.7	81863	103061	NaN	2134.95	NaN	NaN	NaN	NaN
SLC28A1	O00337	NaN	NaN	NaN	NaN	NaN	NaN	903.132	NaN	NaN	NaN	NaN	NaN	20923.2	20681.9	16975.7	19643.5	19118.8	20728.9
SULT1C2	O00338	NaN	2251.63	NaN	928.836	41845.2	2405.08	25574.2	21596.6	23943.4	21356.8	22928.9	18689.7	NaN	NaN	NaN	NaN	NaN	NaN
MATN2	O00339	NaN	NaN	NaN	NaN	NaN	NaN	NaN	NaN	NaN	NaN	NaN	NaN	7592.92	6871.71	14.2834	6462.71	9215.45	6925.26
QSOX1	O00391	10892.5	10916.7	10676.3	10576.3	10109.4	8854.79	9366.14	8321.36	9001.83	8320.96	10759.8	NaN	79893.4	65332	69791.1	82371.5	75146.9	79282.1
DCTN6	O00399	25188.9	32591.6	30257.1	27259.8	37392.6	30248.1	60258.3	83665.3	52648.1	75084.1	71839.5	69222.2	55370.6	58377.7	31897.7	53838.2	49642.6	52714.3
SLC33A1	O00400	40444	31255.7	36978.7	27737.9	34822.9	34100.5	46331.9	45624.8	43308.6	51480.4	50486.3	45707.1	39514.6	35468.8	42664	43573.6	40497.8	44579.5
WASL	O00401	60863.4	65070.7	71978.5	67265.5	74147.7	71315	46172	43548.7	39894.2	33276.6	39681.8	38630.9	NaN	NaN	NaN	2960.14	NaN	NaN
FOXN3	O00409	4736.88	2972.25	5479.76	2820.07	3476.49	3210.96	NaN	NaN	NaN	NaN	1514.13	NaN	265029	278485	270956	260304	255756	272883
IPO5	O00410	1.26907e+06	1.27509e+06	1.32534e+06	1.2258e+06	1.23093e+06	1.27102e+06	250739	257270	266628	256853	242207	276680	14650.3	15720.8	14294.1	13938.9	14776.5	15020.7
POLRMT	O00411	37365.2	33171.7	34341.4	32388	32607.9	31781.7	19060.8	18531.4	15474.9	16604.8	15871.9	17012	11794.5	11567.4	10930.1	13962.3	12290.6	8740.21
EEF2K	O00418	11685.5	11683	10971.7	12489	13110.8	11435.5	16177.5	12441.5	12714.2	15676.4	16390.9	10483.9	41201	40889.9	33562.2	20742.5	47975.1	47448.8
CCRL2	O00421	NaN	NaN	NaN	NaN	4372.23	2456.4	66904.8	72188.9	74518.7	56056.6	54117.3	52506.5	138828	176018	216495	212619	226172	164861
SAP18	O00422	662425	600144	744545	680966	683610	678632	193599	230425	160810	170118	169867	192833	NaN	NaN	NaN	NaN	NaN	NaN
EML1	O00423	11726.8	9364	11846	10169.6	12452.5	10531.3	NaN	NaN	NaN	20649.9	NaN	NaN	309508	313929	286867	303910	281304	277732
IGF2BP3	O00425	1.10704e+06	1.23165e+06	997984	1.29292e+06	1.1049e+06	1108713	383353	361551	326902	327466	319497	369022	586427	609556	596646	623214	591076	594001
DNM1L	O00429	397540	422520	414914	425123	423298	416331	672666	674717	609296	608662	601522	699127	265794	283367	289504	268953	305332	330673
RTCA	O00442	96685.8	91910.9	82407	95260.5	86015.2	92798.7	333599	314560	347777	340740	311305	324891	14642	16027.7	15432.5	14270.4	14734.9	15183.4
PIK3C2A	O00443	59657.2	58869.8	52907.2	58045.2	54413.3	53597.6	16085.9	18137.3	16327.2	15845	16157.9	14000.5	NaN	NaN	NaN	NaN	NaN	NaN
GFRA2	O00451	NaN	NaN	NaN	NaN	NaN	NaN	NaN	NaN	NaN	NaN	NaN	NaN	26947	44698.6	42833.5	38387.6	NaN	27751.1
LST1	O00453	NaN	12564.1	NaN	NaN	NaN	NaN	12823.5	20981.9	NaN	32259	28246.5	28623.5	NaN	18906.2	12925.8	28840	10007	18345
IFRD1	O00458	39929	39092.4	39883.9	39051.9	42103.5	39041.7	21146.1	22017.5	20164.9	14012.7	16721.9	NaN	26802.2	25251.7	26116.5	25596.9	26489.1	27951.5
PIK3R2	O00459	18065.7	17603.9	15804.9	20509.6	17231.4	17590.1	26350.5	26492.3	26942.4	25777.8	23548.9	30015.1	24221.5	12581.8	9362.57	20963.1	3611.45	15087.2
GOLIM4	O00461	34377.9	31764.2	37263.7	25106.4	27837	27147	12294.1	14858	20742.2	17604.4	15302.5	18808.3	53249.8	54288.4	58273	59908.8	56568.7	53570.4
MANBA	O00462	76973	75382.8	75003.8	67038.6	73044.7	65763.6	66002.3	66217.3	69906.2	64876.9	69397.4	58644.4	4281.73	15236.5	22766.4	17591.1	10613.8	25286.5
TRAF5	O00463	28488.2	20248.8	13500.3	22732.2	19469	18400.8	33173.4	43456.8	1468.08	6546.33	17310	36165.2	25927.3	25010	23148.9	26275.5	24098.8	20930.7
AGRN	O00468	66093.9	61568.6	69284.6	59224.3	61543.7	57420.4	26987.7	26034.2	23026.5	23984.9	23456.2	27753.5	5029.56	NaN	NaN	NaN	NaN	NaN
PLOD2	O00469	58032.5	54444.1	59464.2	50753.1	53137	51655.1	NaN	NaN	NaN	96374.9	4916.05	NaN	70238.3	70144.9	67400.4	74501.1	71579.7	69900.8
EXOC5	O00471	51790.9	56870.3	49776	53572	53261.5	54106.9	81620.9	80132.5	76036.5	75774.6	76888.9	69721.3	NaN	NaN	NaN	NaN	NaN	NaN
ELL2	O00472	NaN	7085.78	NaN	962.848	2685.78	1622.79	NaN	NaN	NaN	NaN	NaN	NaN	22583.7	24971.2	29245.5	25739.6	13112.6	18646.4
BTN3A3	O00478	23575.7	30679.9	21940.8	26518.8	33388.8	29308.9	16653	19661.5	14055.4	15005.6	14123.6	19622.2	NaN	NaN	NaN	NaN	NaN	NaN
HMGN4	O00479	NaN	2410.49	594.519	2260.79	4464.1	911.618	NaN	NaN	NaN	NaN	NaN	NaN	17487.2	15481.8	7807.18	15864.4	15497.4	6899.9
BTN3A1	O00481	NaN	2367.96	NaN	NaN	NaN	NaN	NaN	NaN	8482.02	12773.2	14003.1	NaN	22625.5	23050.4	30847.6	25919.5	35524.6	38985.8
NDUFA4	O00483	47601.5	40514.8	38091.2	40709.1	49658.9	42512.4	51050.4	55635.5	24828.3	28869.9	26841.9	30013.7	290333	298177	297562	323122	325183	313880
PSMD14	O00487	498054	448472	455430	474762	450697	493915	301174	298408	335492	324938	311123	272567	10157.6	2243	NaN	3139.72	NaN	NaN
ZNF593	O00488	120780	108169	123491	100103	119611	118270	16147.2	11523.8	12473.3	NaN	NaN	NaN	94865.4	119875	99455.5	95240.8	100328	85662.2
BIN1	O00499	30077.2	27946.1	24050.8	22958.9	21726.8	21490	73323.7	70180.8	101681	99545.2	75960.8	117998	313775	323825	333809	356648	352429	335002
KPNA3	O00505	466278	542978	529114	493883	502628	525821	316254	307652	256707	299065	309292	350441	35436.2	22529.5	32528.6	34872.6	30069.1	22663.2
STK25	O00506	25917.1	20374	19536.3	27684.1	26415.8	24802.6	39252.7	31288.5	37804.3	30732.4	30113.3	32376.6	3517.05	2737.95	4511.75	NaN	3799.46	2099.1
USP9Y	O00507	4549.65	5342.16	3404.11	5633.92	4687.42	5626.14	2901.31	3887.45	2023.85	7089.05	1602.37	NaN	NaN	NaN	NaN	NaN	NaN	NaN
BCL9	O00512	6812.59	6398.85	NaN	10859.6	9000.53	12994.8	NaN	NaN	NaN	NaN	NaN	NaN	3437.2	3095.33	3653.13	NaN	3078.17	NaN
LAD1	O00515	31759.1	27016.4	35580.8	31160.2	37802.8	35519.8	5756.75	3034.38	4551.79	1421.63	2289.04	NaN	NaN	NaN	NaN	NaN	NaN	NaN
FAAH	O00519	17492.8	15068	16045	15691.7	16034	19236.9	NaN	NaN	NaN	NaN	NaN	NaN	16567.3	13716.4	13532.4	15619.2	16721.7	16988.2
KRIT1	O00522	6174.82	6112.73	7449.85	6850.56	6510.64	5818.79	20134.3	24887	14650.3	19616.7	18014.7	10328.4	826511	815359	822990	832558	867171	832518
VWA5A	O00534	78826.2	74683.9	74306	75928.6	77892	79223.1	942841	968781	870558	905712	909676	987330	60273.2	61181.6	60634	60168.7	57916.5	49564.8
PES1	O00541	367364	402037	376171	417290	388975	417307	66447.3	76964.1	52174.2	55617.1	55494.4	66928.3	84334.1	92117.7	88406.7	87589.7	90719.4	77369.1
EBAG9	O00559	27856.2	29964	23056.3	23757.5	31381.4	26813.7	50388.5	64738.1	100212	87544.1	88860.3	97621.8	566454	747475	679794	672985	613855	663317
SDCBP	O00560	106554	96579.8	96104.9	81808.2	103732	110445	703832	611947	641418	783275	771229	661221	54847.5	56682.6	49377.4	50974	57754.9	48899.7
PITPNM1	O00562	9227.52	8317.64	8622.45	9111.53	14344.7	6852.32	58924.1	60116.5	54291.5	57488.3	56415.7	52149.1	19385.6	12244.9	19442.5	13763.5	9807.37	14644.5
MPHOSPH10	O00566	116834	91649.5	87310	101250	81220.1	95971.4	22937.8	17151.6	19197.1	12753.3	17730.5	12999.6	212614	231457	235169	216853	209389	213393
NOP56	O00567	620722	639671	479647	755500	541586	660320	218945	235140	250452	256997	251426	224527	635827	642771	652606	654259	668640	650763
DDX3X	O00571	1.11138e+06	1.25182e+06	1.04711e+06	1.31619e+06	1.22132e+06	1.2448e+06	647021	646277	602826	640852	632482	605456	26337.9	24433.5	21622.4	19203.7	16212	22436.1
RNASET2	O00584	12523.4	17102.4	15473.9	16924.9	14209.8	16699.2	13027.2	13710.2	9665.67	21524	15715.1	18104.2	40623.7	2536.8	NaN	16514.8	46.703	11190.2
PODXL	O00592	305544	212551	164883	245925	193596	356574	2403.21	41657.6	16035.3	10437.3	7141.62	40365.2	NaN	NaN	NaN	NaN	NaN	NaN
FCN1	O00602	NaN	NaN	NaN	NaN	NaN	NaN	34244.1	43020.1	8760.37	NaN	NaN	NaN	NaN	NaN	NaN	NaN	NaN	NaN
CCN1	O00622	542.474	496.088	504.615	468.614	493.806	453.909	NaN	NaN	NaN	NaN	NaN	NaN	19253.8	19802.1	21733.5	21620	18027.5	18044
PEX12	O00623	13519.8	14093.6	14596.2	11645.3	15681.4	10448.4	15041.8	21356.9	15805.4	16346.1	13753.2	22678.2	88434.9	94244.5	93750	91514.3	81985.1	75628.2
PIR	O00625	30346.9	31274.5	30659.5	30241.7	27555.5	29428.5	84159.3	77143	108345	98830.4	94221.8	116074	19898.7	24038.2	24824	19488.2	20523.1	14334.2
CCL22	O00626	NaN	NaN	NaN	NaN	NaN	NaN	17749.5	21551.8	19096.3	23872.6	19795.1	21689	NaN	NaN	NaN	NaN	NaN	NaN
PEX7	O00628	4829.25	6574.28	5517.91	3510.25	1699.7	NaN	2754.15	NaN	3250.83	NaN	NaN	NaN	185066	183866	180332	183737	197882	195624
KPNA4	O00629	123545	131602	145770	145477	147328	158429	193702	203613	166913	166472	157646	167161	41806.6	47801.8	45193.9	49812.2	36653.9	41156.3
TRIM38	O00635	45465.7	29897.3	4954.62	35576.1	NaN	28629.6	45354.4	47372.4	46244.5	43217	40011.2	43986.3	NaN	16225.1	15387.4	NaN	NaN	11872.8
E2F3	O00716	17024.6	21042	16092	13691.4	14014.1	15441.7	8441.22	10493.6	10155.1	12780.6	12979.4	26752.5	72022.4	76499.3	68631.7	71695.6	87757.5	93735.6
PPP6C	O00743	114213	111480	99631	98280.6	94848.4	99958.3	76696.4	73236.4	101707	85225.1	87316.8	94586.1	NaN	4713.65	7165.28	NaN	2590.2	2446.24
NME4	O00746	127812	147148	126835	144350	157909	155910	NaN	9596.12	4258.93	8436.34	3797.8	NaN	27963.5	48804.8	16504.9	20845.2	NaN	NaN
CES2	O00748	4021.94	5776.16	2558.26	3724.6	4166.54	3713.44	15472.6	22036.1	16134.5	6960.68	NaN	NaN	8476.66	9172.99	8517.51	9822.15	17171.9	9378.21
PIK3C2B	O00750	10251.3	10942.7	7403.69	13426	10093	12681	14026	16593.6	11573.8	7202.74	10308.3	18101.6	247715	238818	257317	252672	253624	237496
MAN2B1	O00754	38335	35284.7	41680.8	40600	38366.1	38680.2	248365	267864	297034	289331	305434	294774	2.12166e+06	2350783	2.28749e+06	2485765	2271237	2.24459e+06
FBP2	O00757	NaN	NaN	NaN	NaN	NaN	NaN	2470032	2.24188e+06	2.28275e+06	2631538	2269991	2.2825e+06	NaN	NaN	NaN	NaN	NaN	NaN
UBE2C	O00762	65561.5	73310	69711	121699	118971	108790	NaN	NaN	NaN	NaN	NaN	NaN	1.84758e+06	1.99339e+06	1.85105e+06	1919741	1.67191e+06	1.80565e+06
PDXK	O00764	166327	154219	108553	132985	145539	153150	1.89859e+06	2.07275e+06	1.90462e+06	1923089	1.87449e+06	2.74867e+06	56934.7	71427.8	64067.2	79437.9	67991.5	76692
SCD	O00767	351455	260703	385649	323676	353470	326183	72309.4	78383.8	58317	69208	39791.1	73202.8	NaN	NaN	NaN	NaN	NaN	NaN
DLGAP1	O14490	5404.61	9131.48	NaN	9800	4917.48	7360.26	NaN	NaN	NaN	NaN	NaN	NaN	14749.3	13171.4	11765.2	6608.05	12486.5	12207.8
SH2B2	O14492	4918.92	5430.49	5673.73	6950.14	6707.37	5536.14	8965.24	10386.7	7686.75	13228.1	17771.9	15226.3	11925	NaN	NaN	NaN	NaN	NaN
PLPP1	O14494	30667.1	22402.9	31729.4	28330.9	19873.5	24414.7	7.08956	NaN	NaN	6911.73	NaN	NaN	64698.9	69470.4	61431	60352.2	69382.3	63147
PLPP3	O14495	108584	97912	95966.1	103383	110529	104779	63953.4	70667.8	68513.5	71712.4	78742.6	75915.2	10358.9	10708	10217.1	11014.2	11029.1	8487.73
ARID1A	O14497	54487.3	46368	54298.9	47569.1	47855.1	49278.8	12911.4	14307.1	12922.3	10612	11877.6	13800.4	NaN	NaN	NaN	NaN	NaN	NaN
SOCS2	O14508	10710.4	12358.6	13589.7	8992.24	12418.9	10308.1	NaN	NaN	NaN	NaN	NaN	NaN	NaN	NaN	NaN	NaN	NaN	NaN
ADGRB1	O14514	NaN	NaN	NaN	242.733	NaN	NaN	NaN	NaN	NaN	NaN	NaN	NaN	NaN	NaN	NaN	NaN	NaN	NaN
CDK2AP1	O14519	10959.7	8831.19	6444.45	5110.69	4788.7	7165.95	NaN	NaN	NaN	NaN	NaN	NaN	31017.9	24146.5	28635	29986.3	29535.9	27207.8
SDHD	O14521	17241.5	18668.9	15490.3	15462.3	23181.6	21224.3	35034.8	38538.3	29390.1	17596.9	29315.4	25941.1	26252.4	26202.4	23843.7	23716.8	25658.1	26395.8
C2CD2L	O14523	1348.93	NaN	608.641	507.082	7502.63	9233.74	21194.9	24095.6	27790.9	26963.1	24422.7	25034.2	NaN	22733.2	24178	39469.3	15655	NaN
NEMP1	O14524	38250.6	44751	39147.5	29775	41512.9	33454.4	18673.4	14990.2	11690.2	16701.2	15548	NaN	NaN	NaN	NaN	NaN	NaN	NaN
FCHO1	O14526	3250.08	3178.9	453.385	3002.24	3064.63	2612.97	NaN	NaN	NaN	NaN	NaN	NaN	25199	23718.2	24267	24255.7	25028.9	24525.3
TXNDC9	O14530	36086.3	35506.9	33912.8	42573.9	38470.5	40432.6	17853	19288.6	19629.3	18174.3	17325.8	19512.1	72951.9	239803	208319	173947	232424	292581
DPYSL4	O14531	12371.6	11599.1	9945.97	19580.7	20660	19790.3	11017.8	7711.47	9240.29	297543	254360	324974	NaN	NaN	NaN	NaN	NaN	2358.75
SOCS6	O14544	712.539	NaN	NaN	NaN	NaN	NaN	NaN	NaN	NaN	NaN	NaN	NaN	85522	79210.4	68449	81995.7	80691.2	62753.5
TRAFD1	O14545	25452.1	22768.9	16149.7	28104.1	22701.8	21001.2	30137	25530.2	29299.7	36284.2	35378.1	44766.8	44917.7	39317.7	42324.3	43880.6	42261.1	55916.7
COX7A2L	O14548	30810.8	24291.3	29023.6	23473.5	29765.9	32897.7	50582	51139.3	43597.5	56108.6	40191.2	54118.1	33540.6	NaN	NaN	NaN	32446.6	22782.4
GAPDHS	O14556	26072.2	33493.1	NaN	21896.4	19717.4	14880.1	18676.2	13886.1	21924.3	37034.2	20853.2	NaN	54087.4	65761.8	NaN	111927	62815.6	45531.8
HSPB6	O14558	77892.3	88677.8	72025.9	97862.4	91495.7	94579.6	115905	124019	63791.8	NaN	NaN	NaN	97385.5	96571.3	102521	213487	115542	204411
NDUFAB1	O14561	133793	144889	150616	140866	123167	126792	151925	180212	141502	171841	189535	112236	32472.8	38078.5	31458.7	32595.1	32792.9	34152
UBFD1	O14562	108561	98733.2	115418	114459	117519	108680	33714.4	30104.6	39932	36373.6	34953.3	30232.5	52448.3	35463.6	43751.4	52579	42449.9	49456
CYB561D2	O14569	6086.95	3559.02	6329.61	5185.91	6438.35	6197.73	14440.8	22587	25661.9	39541.6	36982.9	67366.1	163905	NaN	NaN	NaN	NaN	204796
CIT	O14578	34052.6	32549.3	24527.3	33877.7	31634.8	31221.3	NaN	NaN	NaN	223978	16694.5	NaN	461602	493676	514242	525663	459651	477217
COPE	O14579	248031	223779	253395	233185	245509	245353	447207	499421	457490	440678	460307	532948	NaN	NaN	NaN	NaN	NaN	NaN
RFXANK	O14593	NaN	3753.9	2916.38	1601.36	NaN	NaN	NaN	NaN	NaN	NaN	NaN	NaN	137642	111995	123710	140064	65704.6	48403.2
EIF1AY	O14602	64179.8	128374	97219.9	109321	91128.7	99753.9	109857	109893	101886	118787	37434.6	111211	NaN	1276.87	14385.3	NaN	NaN	NaN
UTY	O14607	3135.25	9178.83	3094.39	4148.44	3247.1	3757.64	2319.16	2583.41	NaN	NaN	NaN	5624.2	174664	170567	179763	171825	173748	189072
AP3D1	O14617	103355	108434	100147	104798	100120	102079	185474	188656	175879	188956	181535	187724	53527.1	65554.1	57520.7	60754.3	69921.3	78851.7
CCS	O14618	89647.9	82829.8	88239.5	85823.9	73183.7	105115	50516.1	70767.8	66787.8	64402.3	60320.3	48025.5	28336.8	41009.9	39389.8	35990.8	48514.2	40988.6
CXCL11	O14625	NaN	NaN	NaN	NaN	NaN	NaN	NaN	NaN	57846.4	81556.9	NaN	NaN	NaN	NaN	NaN	NaN	NaN	NaN
GPR171	O14626	NaN	NaN	NaN	NaN	NaN	NaN	NaN	NaN	NaN	33765.3	NaN	NaN	12274.4	NaN	9706.84	9010.95	11205.3	NaN
ZNF195	O14628	2738.06	4479.85	1885.13	4494.38	2518.5	4181.14	NaN	134.419	NaN	32974.3	41639.9	NaN	NaN	NaN	NaN	NaN	NaN	NaN
ABLIM1	O14639	20729.6	16941	18541.7	14434.2	15774.2	16802.2	NaN	NaN	NaN	NaN	NaN	NaN	6184.45	8728.4	18404.6	23625	5634.62	9987.35
DVL1	O14640	23559.2	19588.7	25849.2	22582.2	18186.8	21601.3	44568.5	31988.4	8766.37	8554.23	NaN	28671.8	15230.9	18998.6	18564.1	17563.5	9509.16	14221.4
DVL2	O14641	53941.4	62555.1	58539	50035.2	55305.6	43555.2	25150.4	13671.1	16569.1	NaN	18650.8	18697.3	13038.5	10287.7	14028.7	21077.8	14230.2	13406.9
CHD1	O14646	76049.6	71271	64595.6	75817.5	72049.9	70051.4	11910.5	12777.8	9695.82	11334.7	12000.3	23705.3	6213.14	4994.77	4594.95	4980.49	5546.03	7408.79
CHD2	O14647	18761.5	18427.8	15081.7	20268.4	17219.1	19185	9010.75	8639.03	6190.91	5991.2	7231.63	NaN	17010.2	15731.9	10209.9	9794.65	16924.8	19953.4
GOSR2	O14653	16170	13111.3	14826	14233.7	15237.2	19156	11112.8	12541.2	12037.4	18144.3	15665.3	8215.04	74300	71277.9	71253.1	79504.8	76309.8	76119.3
TOR1A	O14656	55838	49989.6	52760.7	49855.1	56157.1	51591.3	64875.5	71178	65260.1	64029.1	69213.4	76986.8	28632.8	28847.9	24055	30641.8	24366.9	26703.7
TOR1B	O14657	46753.7	45337.5	51881	41337.7	49209	45557.9	21887.8	20355.9	16439	18052.9	17485.8	19646.9	50231.8	49760	51061.8	57327.8	45931	49916
STX16	O14662	41725.7	38091.7	39110.3	36564.2	34512.2	38713.4	35301.4	41680.4	51574.5	41822.5	43668.4	41538.6	387134	392175	392434	365933	399113	387342
ADAM10	O14672	332172	340909	347433	315988	333350	341398	478763	466681	490340	448391	453174	491946	39528.5	34276.9	39573.8	32331.8	38918.4	41779
ABCD4	O14678	9278.28	11373	10603.5	9633.18	10828.8	11385	30874.7	29353.6	33766	25842.6	37061.1	32522.9	52845.9	88057.7	39061.8	48881.1	41792.7	31924.9
EI24	O14681	167806	130737	144251	138372	133047	150898	62726.7	55521.1	46669.4	46296.1	41577.2	53458.6	140641	97999.2	73501.9	102240	100663	148254
TP53I11	O14683	171736	182651	199239	192896	216026	197546	145168	165618	119301	153459	149259	140105	3603.55	4657.34	3570.26	6518.82	4233.25	4655.53
KMT2D	O14686	12619	9785.56	12014.9	10314.2	11858.2	9221.02	3831.8	5135.36	5037.39	2656.57	2944.47	NaN	NaN	NaN	NaN	NaN	1.26979	NaN
ZNF197	O14709	3013.18	1389.49	NaN	NaN	NaN	NaN	NaN	NaN	NaN	NaN	NaN	NaN	NaN	NaN	NaN	NaN	NaN	2792.47
ITGB1BP1	O14713	5436.35	NaN	NaN	NaN	NaN	NaN	5990.19	18302.9	12374.7	7011.21	NaN	7.23293	94324.5	91817	86054	99014.6	87733.9	92496
RGPD8	O14715	219336	242798	219106	244294	233982	234731	112269	104661	86942.1	94333.6	89499.4	101974	NaN	17898.7	6595.79	3215.25	8421.68	5602.75
TRDMT1	O14717	24361.5	26023.7	23946.9	28642.5	31184.9	29845.7	8242.14	6232.75	7509.36	8065.13	18622.3	NaN	15314.8	16889	16775.1	15628.1	15793.5	15957.5
APAF1	O14727	8631.77	8894.19	6897.29	9450.03	8354.32	8353.8	19643.8	21882.8	18053.5	15278.2	16747.1	15355.3	37280.9	49373.5	37891.3	38494	42902.8	35247.7
RIOK3	O14730	26437.6	33073.1	29969.9	27932.7	32566.3	29888.7	43238.5	42103.8	31765.6	39751.4	26374.8	25880.5	26380.2	59666.2	39435.3	41591.7	40434.6	32561.7
IMPA2	O14732	51342.9	49576.1	59540.9	65275.3	61692.5	58875.2	47661	39965.9	31529.8	41732.9	17714.7	39680.7	7906.99	9354.03	8626.34	9187.53	7526.54	9059.04
MAP2K7	O14733	25289.3	28864.6	28506.6	29929	28038.4	29231.2	11761.3	13831.1	10029.9	10231.1	7814.86	9469.79	134372	111708	129611	131776	113343	127774
ACOT8	O14734	84975.3	70174.5	64247.9	69414.4	76201.1	76701.9	113307	112871	109954	123315	112906	150565	140777	135229	138836	132858	151130	136938
CDIPT	O14735	74163.5	73914.1	70003.4	71465.3	73028.5	69061.4	147056	139688	143164	142757	144077	143582	24421.1	33851.8	34974.7	31694.1	21738.8	26653.2
PDCD5	O14737	29123.9	35242.6	39623	35314.9	31753.2	41736.7	25460.1	14773.9	23463.6	27518.9	23254.8	25821.7	210278	218735	202074	231463	230673	204334
PRMT5	O14744	662617	618840	626241	640299	647606	609982	208590	219808	214924	207420	231190	220040	41514.8	43066.3	42642.7	40164.1	38647.1	40475.1
SLC9A3R1	O14745	135871	118606	123542	112699	108371	120910	26346	29390.7	42619.7	48697.7	34405.7	40117.8	NaN	NaN	NaN	NaN	18938.3	NaN
CHEK1	O14757	118068	107075	121361	118286	111805	106656	NaN	4761.68	NaN	NaN	NaN	NaN	NaN	NaN	NaN	NaN	NaN	NaN
TNFRSF10B	O14763	32474.4	22528.5	27705.8	24883.1	24950.1	25634.8	4575.11	2311.81	3875.97	2933.61	NaN	NaN	NaN	NaN	NaN	NaN	NaN	NaN
ZNF213	O14771	812.001	NaN	NaN	NaN	577.103	536.119	1184.52	NaN	NaN	NaN	NaN	NaN	22786.2	28618	26901.5	22958.7	25244.4	24569.8
FPGT	O14772	6297.78	7958.79	6626.74	6864.32	7631.49	6558.4	24758.2	25032.9	22141.1	30032.1	25305	27772.9	537047	481655	624752	574193	456746	455789
TPP1	O14773	50562.8	52250.1	56574.3	50871	48998.2	47299.8	479988	540214	562813	521190	496280	661061	NaN	NaN	NaN	NaN	NaN	NaN
GNB5	O14775	17900.3	12796.4	9826.35	18746.6	10154.4	13612.2	NaN	NaN	NaN	NaN	NaN	NaN	90092.4	73318	84905.9	81352	72271.3	71014
TCERG1	O14776	245328	250402	227337	261516	250005	262358	92661.5	88112	75035.7	82569.7	85712	90307.3	NaN	22083.8	NaN	NaN	NaN	NaN
NDC80	O14777	76785.4	54239	80428	59950.2	73540.2	72812.3	18590.3	NaN	5409.55	NaN	NaN	364012	NaN	NaN	NaN	NaN	NaN	NaN
KIF3C	O14782	4550.09	2234.19	3512.16	4111.31	2685.6	3336.65	NaN	NaN	NaN	NaN	NaN	NaN	80139.2	77423.1	77488.8	80623.7	75863.4	79442.2
NRP1	O14786	74942.9	237.473	2780.81	3468.67	5083.38	13333.7	69843.2	75275.2	74853.6	78068	73183.5	85658.6	88101	92303.9	88710.2	92894.7	82342.3	84134.7
TNPO2	O14787	183791	177600	171316	194761	179801	185025	84606.1	92678.8	71070.6	74178.5	68895.1	78260.3	NaN	NaN	NaN	NaN	NaN	NaN
TNFSF11	O14788	2279.01	1897.53	2996.46	2444.76	996.679	1318.74	NaN	NaN	NaN	NaN	NaN	NaN	10169.2	8708.98	14398.7	11048.2	10937	14254.4
APOL1	O14791	NaN	4027.26	NaN	16207.9	NaN	16128.2	NaN	NaN	NaN	NaN	NaN	NaN	20406.6	20413.1	18510.8	23254	24730.6	19840.8
UNC13B	O14795	25596.7	26844.9	23123.3	29840.5	28370.1	28232.7	19694.9	21783.5	18512	22981.9	19029.2	29560	1701.4	2382.65	2568.86	NaN	NaN	NaN
TNFRSF10C	O14798	4193.37	5391.93	6904.86	5005.49	7098.17	7510.25	3448.17	3236.12	5127.88	3847.43	3686.6	NaN	4586.47	6704.9	5518.57	4653.88	4613.4	4622.5
POLR3A	O14802	22894	20731.9	20247	23289	21958.1	20929.4	5277.4	6466.94	5290.77	5797.06	5246.94	9623.72	33077.1	41054.5	43793.5	49284.2	44447.7	31600.6
MRAS	O14807	6180.84	NaN	NaN	NaN	8444.34	NaN	41441.6	40820.4	37514.7	36884.2	35334.2	41195.4	62895.6	56093.3	56643.7	38865.9	30239.2	44316.6
TSPAN4	O14817	9862.33	9999.86	15173.6	12252.8	8385.25	10770.4	39367.8	26514.7	49489.8	52499.2	38521.3	36554.9	1.68419e+06	1.84911e+06	1.75652e+06	1.92648e+06	1.91626e+06	1851818
PSMA7	O14818	1622927	1785914	1.80496e+06	1.88895e+06	1.9303e+06	1.88966e+06	1.87302e+06	2.10461e+06	1.67388e+06	1.64058e+06	1693719	1.7812e+06	NaN	NaN	NaN	NaN	NaN	NaN
RASGRF2	O14827	32736.3	21849.3	32556.1	24944.2	25759	29803.7	NaN	294853	NaN	NaN	NaN	NaN	497752	505765	535743	529010	467918	470096
SCAMP3	O14828	184870	196287	187313	177732	203402	154963	505429	582956	500977	570495	582468	650065	26100.8	32458.4	54426	21571	33907.2	29324.3
PHYH	O14832	78123.5	81507.5	101639	90770.2	73294.4	86631.2	46790.2	53121.5	57675.5	42595.2	50867.1	44309.7	NaN	NaN	NaN	NaN	NaN	NaN
TNFRSF13B	O14836	NaN	NaN	NaN	NaN	NaN	NaN	NaN	NaN	NaN	NaN	NaN	NaN	76067.8	73882.5	77379	70150.1	77430.1	80389.7
OPLAH	O14841	17975.8	17334	18153	17849.6	16798.1	16705.3	83880.4	88378	84975.5	79296.4	80477.7	80830.6	25825.1	25567.1	24480.8	28890.2	29779.5	27512.2
BACH1	O14867	11391.7	11852.1	12893.7	9654.87	11146.8	11402.4	18656	27171.5	18448	18925.6	17710.4	18935.5	299120	295613	285348	312960	291910	284014
BCKDK	O14874	83757.2	82486	81731.5	79238.9	84846	76912.4	370219	326278	303846	314171	319429	291652	142325	144039	156279	139037	138868	150993
IFIT3	O14879	21688	53625.1	3473.21	103487	112045	18414	10003.3	9943.65	9035.26	13526.8	10619.6	296932	1.50221e+06	1.43698e+06	1.64971e+06	1.53524e+06	1.47676e+06	1.1975e+06
MGST3	O14880	199628	174850	212221	143738	163293	152887	1.47465e+06	1.62791e+06	1.67306e+06	1.48241e+06	1.48826e+06	1.57454e+06	NaN	NaN	NaN	NaN	NaN	NaN
GEMIN2	O14893	16708.9	20373.2	16949.9	23882.2	20423.9	22980.1	NaN	NaN	NaN	NaN	NaN	NaN	1076.61	NaN	2333.96	3126.14	NaN	1508.25
IRF6	O14896	11266.8	9775.66	11024.7	9272.56	9999.21	9364.15	1652.73	2113.51	2427.05	NaN	2400.32	NaN	NaN	714.224	NaN	NaN	NaN	0.81781
WNT9A	O14904	NaN	212.444	NaN	686.544	469.519	1452.49	NaN	2.31021	NaN	NaN	8173.07	NaN	43346.6	44765.5	37505.3	45801.4	45290.7	50606.3
TAX1BP3	O14907	36388.4	39459.2	37510.5	29899.7	26322.7	27691.3	27998.1	41614.7	37050.9	53310.3	44926.5	68568.3	39978.1	34163.5	45547.8	38405.9	39475.1	29757.1
GIPC1	O14908	54410.4	51596.1	51588	59362.1	55852.1	57566.6	43676.4	38015.6	37428.8	34369.9	31552.7	55771	NaN	17976.7	NaN	NaN	NaN	NaN
LIN7A	O14910	128705	74551	86837.4	74081.2	84178.6	89957.2	NaN	NaN	17176.4	NaN	NaN	NaN	46221.4	46699.4	43108.3	44069.4	46989.6	41808.8
IKBKB	O14920	20541.3	22311.2	17243.3	21661.6	19830	19293.2	46710.7	46260.3	41027.3	45329.7	43412.9	49467.2	15043.1	16480.6	15237.7	11150.5	13782	12335.3
RGS12	O14924	5433.87	3635.09	2903.07	5929.21	6441.31	4721.07	20147.5	22881.2	20085.9	14194.9	15706.2	17117.8	42723.7	48997.3	37356	46294.9	51760.3	55047.3
TIMM23	O14925	117520	103278	109762	90365.2	89192.5	87515.5	56170.5	44233	57632.6	58482.2	55420.9	60247.2	30225.2	35947.5	42695.9	29536.8	33537.1	26577.2
HAT1	O14929	213309	233297	217177	210582	205779	211342	36822.1	37573	35109	34553.1	34766.7	23299.7	49633.7	49434.6	51643.8	43352.9	49393.4	53744.3
UBE2L6	O14933	15883.6	15363.6	11859.7	18062.9	11547.3	15662.8	15691.3	17330.8	20413.8	20485.2	21341.2	13376	26684.4	28497.4	21767.9	29371	23034.8	28798.7
CASK	O14936	103392	99683.7	117702	100673	111067	113435	22386.5	29487.1	20076.2	25395.2	24224.1	20722.3	18456.4	18420.7	19973.9	19591.9	18114.9	17927.1
PLD2	O14939	22126.7	19806.3	20815.5	19226.4	21975.9	20244.4	21677.1	21002.7	18471.1	19492.1	17738.4	20105.4	NaN	NaN	NaN	NaN	NaN	NaN
TFEC	O14948	NaN	NaN	NaN	NaN	NaN	NaN	NaN	NaN	NaN	NaN	NaN	NaN	114186	111832	133593	84388.8	116304	85351.3
UQCRQ	O14949	93027.1	114333	103476	85039.1	91056.5	88197.1	136588	127329	202915	163435	93456	116253	2907514	2925364	3.11267e+06	2.69052e+06	2.64347e+06	2.65222e+06
MYL12B;MYL12A	O14950;P19105	1.51643e+06	1405776	1.45341e+06	1.43447e+06	1.40604e+06	1459685	1.77159e+06	1.85428e+06	2456574	2804794	2.32102e+06	2342611	NaN	NaN	NaN	NaN	NaN	NaN
UQCR11	O14957	5906.67	NaN	NaN	NaN	NaN	NaN	NaN	NaN	NaN	NaN	NaN	NaN	107277	75015.7	88803.2	72624.8	77849.5	70362.7
HGS	O14964	58932.3	62916.3	64214.5	57870	59907.5	64187	87907.9	71837.9	97682.5	85429.6	79893.5	89481.4	NaN	NaN	NaN	NaN	NaN	NaN
AURKA	O14965	43236.3	42280.8	39083.2	46227.1	40752.4	45592.7	NaN	NaN	NaN	NaN	NaN	NaN	51592.1	49282.8	52526.3	47731.3	33691.7	33224.4
RAB29	O14966	14364.6	11219.5	12419.1	13618.8	12317.2	11878.4	42852.4	42272.6	49178.1	51907.4	45399.7	49682.6	NaN	NaN	NaN	NaN	NaN	NaN
CLGN	O14967	6956.37	6821.97	7996.34	5261.15	7305.29	5359.5	NaN	NaN	NaN	NaN	NaN	NaN	136159	121362	132036	127874	159051	146940
VPS26C	O14972	25607.3	27986.4	24294.1	28707.3	24825.8	27581.2	138068	151470	141182	129092	128862	159048	223553	128770	215718	182113	170819	118021
PPP1R12A	O14974	235082	231758	239917	227683	245569	222979	257447	197412	202439	151391	207125	245576	NaN	NaN	NaN	NaN	18987.1	NaN
SLC27A2	O14975	29057.1	31906.2	30663	24680	23835.4	30492.1	NaN	NaN	NaN	NaN	NaN	13468.6	91995.6	86605.2	98541.1	96437.2	87863.7	89962.1
GAK	O14976	46866.9	43184	39820.4	44798	41875.6	41163.6	98806.4	99757.6	95024.6	91683.3	90123.2	92776.5	NaN	NaN	NaN	NaN	NaN	NaN
AZIN1	O14977	4683.04	4346.97	3371.04	NaN	4016.59	NaN	NaN	NaN	NaN	NaN	NaN	NaN	NaN	NaN	NaN	NaN	NaN	NaN
ZNF263	O14978	2266.99	681.689	NaN	2492.27	2072.52	2270.55	NaN	NaN	NaN	NaN	NaN	NaN	420087	445048	494471	442577	399060	413659
HNRNPDL	O14979	1.00488e+06	740312	840032	850483	724909	801490	364124	342532	400296	420941	359478	411234	226566	227167	235309	218405	229885	234210
XPO1	O14980	586634	602058	574244	592381	593266	579508	234663	247262	222961	227516	231165	241260	20014.9	19748.1	20001.2	20323.3	19974.1	18975
BTAF1	O14981	38224.6	38406.2	35212.2	41593.6	37680.6	41835.2	20098.6	18447.4	16699.7	14426.6	18740.5	20781.5	670163	684665	678815	659014	709772	658359
ATP2A1	O14983	764464	704880	670963	656012	645485	658548	594050	682630	629259	659982	680312	704916	NaN	NaN	NaN	NaN	NaN	NaN
SYN3	O14994	22882.2	26453.9	23004.3	28736.4	16162.5	23773.7	NaN	NaN	NaN	NaN	NaN	NaN	NaN	7485.95	NaN	8587.83	NaN	8968.43
ARHGEF10	O15013	47458.3	33273.7	44411.6	45025.6	45281.4	40961.5	NaN	90234.4	16668.1	8367.65	NaN	27340.3	174.825	NaN	NaN	NaN	5178.45	2179.48
ZNF609	O15014	24175.4	15785.4	22075.9	17554.8	19901	18081	8485.88	NaN	4830.73	NaN	NaN	NaN	1747.08	NaN	NaN	NaN	NaN	NaN
ZNF646	O15015	8371.22	5520.13	6073.15	7269.96	6473.47	6772.65	3469.66	1948.6	1008.94	NaN	NaN	NaN	14759.1	17934.7	15035	18060.9	3842.56	12198.5
SPTBN2	O15020	22900.1	14606.7	18549.3	24462.1	22554.2	24792.3	8123.48	9167.74	8561.24	14134.8	15004.9	9470.12	NaN	NaN	NaN	NaN	NaN	NaN
MAST4	O15021	NaN	1	2.3751	NaN	NaN	NaN	NaN	NaN	NaN	NaN	NaN	NaN	81886.3	76870.4	81422.9	79886	80339.9	68203
SEC16A	O15027	52690.1	51559.9	51030.7	49844.6	54503.7	51486.8	87918.9	82666.5	78925.2	76998.2	78718.2	93989	107312	108732	110146	112940	106874	109470
PLXNB2	O15031	43880.2	44943.9	48155.9	39417.4	41059	41782	114741	124056	123659	129058	121832	134318	7768.92	7090.04	6064.3	8306.79	9024.27	6255.9
AREL1	O15033	2266.73	2373.51	2302.99	2645.46	2675.52	2916.1	8443.78	8129.74	7336.09	5589.2	6048.4	NaN	16339.9	14777.7	13060.2	16144	14680.7	14052
KHNYN	O15037	7070.93	7915.23	7364.68	7771.88	7538.64	7425.02	18809.7	17687.7	14639.8	19288.5	16968.7	20225.2	4183.17	4374.29	4500.49	2978.74	4374.8	NaN
TECPR2	O15040	4070.59	3393.84	2886.6	3297.47	3151.06	2883.65	4876.87	552.002	4149.6	4660.74	5123.36	NaN	49769.3	48603.7	51553	53823.4	48591.1	48057.6
U2SURP	O15042	159804	155257	159387	153907	151849	158115	59181	60749.6	51097.4	48145.5	48584.8	55386.6	10324.1	10407.3	10492.7	8391.19	8178.42	11106
SETD1A	O15047	25211.1	29075.7	27993.5	25315.6	26279.5	24767.6	12178.1	11287.6	9918.22	11087.8	11471.7	17608.4	NaN	NaN	NaN	NaN	NaN	NaN
N4BP3	O15049	34299.6	33685.1	33137.4	32257.9	33240.5	33127.5	3007.62	NaN	8173.03	1732.44	2720.03	NaN	9101.38	8608.48	7791.69	9764.77	7901.74	8719.97
TRANK1	O15050	2493.29	2776.43	2580.71	3152.24	3438.35	5025.33	7748.72	7306.08	5589.75	3922.58	5024.41	9980.94	51529	NaN	NaN	NaN	NaN	6329.71
SYNJ2	O15056	10084	9621.56	11316.9	8858.21	9267.41	12351	9272.3	NaN	6145.34	NaN	NaN	NaN	7442.3	NaN	NaN	NaN	NaN	NaN
ZBTB39	O15060	5952.92	4598.97	6516.17	4229.97	4638.4	3774.67	NaN	NaN	NaN	3626.79	NaN	NaN	NaN	6125.64	6217.97	8807.97	5978.11	28499.8
GARRE1	O15063	13442.2	11246.7	10565.4	16875.2	15267.9	14049	6881.42	4196.86	4517.38	5641.75	6965.26	NaN	5940.04	6147.01	5615.05	5617.61	5983.02	5401.53
KIF3B	O15066	8260.37	8544.04	7161.64	9241.5	9204.51	7896.43	8296.22	7301.58	5533.62	6423.03	6154	6385.86	102911	94840.1	101548	98295.4	101558	100467
PFAS	O15067	566519	657129	630796	584264	610920	603676	113186	107332	101487	107157	100094	105528	NaN	NaN	NaN	NaN	NaN	NaN
MCF2L	O15068	3491.53	5350.75	4550.98	5436.53	5112.75	5774.47	NaN	489.119	NaN	NaN	NaN	NaN	NaN	NaN	NaN	NaN	NaN	NaN
DCLK1	O15075	41716.8	49262.4	44324.9	48363.7	45839.2	41519.4	NaN	NaN	10656.4	NaN	NaN	85004.4	32601.4	8280.75	36565.5	28329.6	31992.2	32614
CEP290	O15078	6381.56	8132.22	192.812	17712.8	3007.72	24680.6	30861.9	38947.5	40453.9	28278.9	NaN	69354.6	NaN	NaN	NaN	NaN	NaN	NaN
ERC2	O15083	13939.4	18388.9	18891.6	16675.3	21009.3	NaN	NaN	NaN	25694.3	NaN	NaN	NaN	30918.9	38358.8	33100.4	26302.3	37301.2	42142.9
ANKRD28	O15084	130878	111678	120587	127218	120552	125980	34559.6	36226.3	31102.2	28241.2	36832.5	23638.9	41620.4	44953.9	43294.1	47310.7	44041.1	41212
ARHGEF11	O15085	14690.4	14972.3	14342	15720.5	15014.2	14784.2	40269.4	44524.7	36953.8	33255.9	33989.8	36907	43894.2	44028.1	42133.3	41507.5	50793.3	45202.6
PRORP	O15091	124635	116093	113215	116222	103214	107552	58258.1	56070.8	52561.6	52626.5	50074.8	63899.6	61048.6	62447	61044.5	60810.4	65562.8	67121
CHUK	O15111	27708.7	28765.1	27826.9	31283.2	25326.9	30038	58345.7	61767.2	61337.9	62002.8	60216.3	66653.9	14065.9	16071.5	11561.3	11603.4	14088.4	15724.7
LSM1	O15116	20051.2	19866.2	19253.3	21606.8	18235.4	19948.3	12887.5	13954.9	15327	15018.3	14465.7	9273.97	149713	163741	157974	156918	148079	153329
FYB1	O15117	113424	15303	NaN	28048.4	NaN	78301.5	133122	132598	96068.9	106235	111912	111636	184084	193489	202226	198691	192948	206215
NPC1	O15118	89423.9	83504.6	87413.9	74752.9	87226.3	80278.9	161937	157071	165016	160205	161930	176469	NaN	NaN	NaN	NaN	NaN	NaN
TBX3	O15119	NaN	13898.7	NaN	NaN	NaN	NaN	NaN	NaN	NaN	NaN	NaN	NaN	50840.9	37592.8	58791.5	39520.1	62108.4	44759
AGPAT2	O15120	30824.7	29374	28073.2	25102	21056.9	23231	65444.6	61919.3	68538.4	68325.6	57953.8	77454.1	63516.9	60061.2	58688.2	67621.9	59780.2	53094.6
DEGS1	O15121	67240.8	64802.8	77950.4	69059.9	71642.2	71421.7	79750.5	71028.7	52140.6	68573.7	59575	55932.6	48412.3	48098.9	54966.1	46746.7	60417.2	43001.1
SCAMP1	O15126	62004.3	57996.8	65092.7	39715.1	45179.8	41309.7	50737.1	52436.4	65240	70403.3	39249.2	47601.2	69753.6	82417.8	73685.2	79794.9	63500.7	73426.2
SCAMP2	O15127	25267.7	26532.9	26132.6	30001.5	27380.8	27765.6	68687.4	62899.4	121593	83097.8	71264.4	72677.7	NaN	NaN	NaN	NaN	NaN	NaN
KPNA5	O15131	3409.65	4573.84	3011.06	6835.12	7153.63	7481.82	NaN	NaN	NaN	NaN	NaN	NaN	2168184	2.27829e+06	2.15551e+06	1.98601e+06	2.47929e+06	2377489
ARPC1B	O15143	117077	111814	99669.3	121281	102154	122287	2.46795e+06	2.27538e+06	2.68676e+06	2449598	2.39132e+06	2.24073e+06	2.38385e+06	2.63747e+06	2528617	2.47055e+06	2.63886e+06	2672820
ARPC2	O15144	257681	213367	215482	221754	213412	221928	2.28652e+06	2650222	2865085	2.91003e+06	2909477	2.73948e+06	843384	944731	932451	925402	869037	763298
ARPC3	O15145	71046.2	70509.9	73018.5	77113.9	62351.9	66167.3	631261	668457	847472	1.05779e+06	825053	1.23388e+06	NaN	NaN	NaN	NaN	NaN	NaN
MDM4	O15151	1767.19	1095.06	105.953	1440.28	1363.86	1720.69	NaN	NaN	NaN	NaN	NaN	NaN	18193.3	30089.1	30706.8	NaN	26129.2	17629.3
BET1	O15155	58894.3	69431.4	69093.2	66194.4	51091.9	75072.5	29114.8	18737.9	33516.1	13341.9	22007	22804.1	NaN	NaN	NaN	NaN	NaN	NaN
ZBTB7B	O15156	3358.77	2380.8	5517.03	7217.19	3816.16	6662.79	8237.38	NaN	6457.93	NaN	3208.62	NaN	57632.1	52128.5	42629.6	49737.5	44198.9	52259.6
POLR1C	O15160	266242	213021	222324	221221	214690	207011	48537.9	52470.5	51390.3	48212.9	48821.9	47603.9	75456.9	55620.3	76430.5	61908.2	42222.2	51251.2
PLSCR1	O15162	34411.1	31964.7	34214.2	25611.4	23362.5	22828.3	37202.7	24498.4	44701	44290.6	32678.1	34688.5	10771.1	5035.69	12905.2	NaN	6607.19	10383.4
TRIM24	O15164	76086.1	61650.7	73894.1	73013.5	78359	74024.8	3354.81	7001.17	9247.25	5990.18	8851.26	14635.2	NaN	NaN	NaN	NaN	NaN	NaN
AXIN1	O15169	7011.35	3573.84	1623.34	7147.38	4038.7	7999.5	NaN	NaN	4064.2	NaN	NaN	NaN	53712	53437.8	54950.6	49991.6	51376.1	64320.9
PGRMC2	O15173	143413	127912	124692	118860	112381	124530	41664.7	46929.8	56879.3	59381.9	42065.4	51418.4	NaN	NaN	NaN	NaN	NaN	NaN
CETN3	O15182	20552.7	18250.2	21569	18717.4	18271.9	19567.3	NaN	NaN	NaN	NaN	NaN	NaN	24966.2	NaN	NaN	NaN	14836.8	NaN
CTDSPL	O15194	34596.3	31260.7	37693.7	47428.8	44653	43829.2	NaN	NaN	NaN	NaN	NaN	NaN	13887.2	11277.8	14494.3	11635.9	13080.3	11522.5
ADAMDEC1	O15204	3311.55	4441.79	8.9232	2994.23	1068.31	10380.8	13808.2	17391	15106.2	12656.4	13096.5	13802.3	NaN	NaN	NaN	NaN	NaN	NaN
UBD	O15205	NaN	NaN	NaN	NaN	NaN	NaN	NaN	NaN	NaN	NaN	NaN	NaN	17749.2	18483.8	19109.2	16521.9	15295.4	16571.6
RGL2	O15211	11460.3	11361	10693.1	14965.2	14468.1	12781.3	25046.9	25593	18363.6	17003.6	20111.5	20995.2	42794.3	NaN	11841.3	NaN	NaN	11398.8
PFDN6	O15212	10030.5	9387.14	249.036	9756.52	4156.19	7697.79	15213.5	9363.54	NaN	NaN	NaN	6181.2	6387.8	NaN	7660.34	9451.36	8966.68	9355.06
WDR46	O15213	75903.9	70494.1	65141.7	74354.6	62252.7	71200.8	10296.5	NaN	12805.6	7749.72	7600.62	9421.3	NaN	NaN	NaN	NaN	NaN	NaN
GSTA4	O15217	8231.9	6501.29	8525.7	6746.23	7875.06	16359.3	NaN	NaN	NaN	NaN	NaN	NaN	19946.1	13577.3	20366.7	19904.8	18396	19331
NKRF	O15226	19375.5	21139.1	18001	19495.6	19342.2	18365	16476.3	18012.4	13430.7	16714	20338.6	21817.2	42126.9	42012.7	43072.7	40467	41813.5	39815.3
GNPAT	O15228	37918.5	34136.5	33282.5	32095	32179.2	31578.8	38523.8	36670.4	35312.1	41421.5	39238.1	41561.9	309638	330500	314608	321653	330754	323230
KMO	O15229	NaN	NaN	NaN	20057.5	NaN	NaN	348094	331341	330651	332807	343653	358446	37717.8	42669.1	32615.6	30508.2	27037.1	43993.1
LAMA5	O15230	38287.6	34436.7	43240.2	28206	33448.8	38157.8	36518.9	NaN	40098.1	22009.2	23712.8	51055.7	NaN	NaN	NaN	NaN	NaN	NaN
ZNF185	O15231	3366.46	7746.38	9854.6	6622.37	11054.7	3747.26	NaN	5109.44	NaN	NaN	NaN	NaN	NaN	NaN	NaN	NaN	NaN	NaN
MATN3	O15232	NaN	2883.99	NaN	2414.22	2930.53	2062.17	NaN	NaN	NaN	NaN	NaN	NaN	9813.67	7135.08	8614.43	5001.03	7409.86	5158.12
CASC3	O15234	30735	18738	16550.3	17010.6	21787.9	20570.8	21347.5	15892.8	12698.8	5747.84	10869.7	28761.1	10620.3	NaN	5040.81	18225.9	NaN	18669.9
MRPS12	O15235	59627.6	63688	54498.1	70627.8	59691.1	63742.6	23819.1	25879.4	26948.8	19440.5	12120.5	20945.1	13733.2	NaN	NaN	NaN	NaN	NaN
NDUFA1	O15239	13898.2	17878.9	12654.5	14207.2	14502.5	13553.1	NaN	NaN	6033.62	NaN	NaN	NaN	17135.7	18707.6	NaN	13847.1	21279.3	17532.7
VGF	O15240	52803	42293.3	45759.8	46696.7	40813.7	42410.3	NaN	NaN	NaN	23088.5	20856	29971.5	NaN	NaN	NaN	NaN	NaN	NaN
LEPROT	O15243	839.267	3654.85	NaN	2467.6	7982.27	1766.23	NaN	NaN	NaN	NaN	NaN	NaN	17312.4	29201.2	22708	19076.3	17692.2	18877.1
CLIC2	O15247	NaN	NaN	NaN	NaN	14603	4848.47	14916.6	19407.6	16926.7	17239.5	16474.3	17955	73135.7	70883.2	75052.4	67217.9	77422.5	73205.3
ACOX3	O15254	22740.2	19845.3	16769.9	23196.9	19383.9	21477.8	79224.1	79014.2	79575	72701.3	72753	75588.9	284874	278570	269174	261421	288048	311672
RER1	O15258	143914	121305	144127	91362	120944	114424	337000	304375	398256	319748	311421	404775	612969	561676	647114	666951	587777	653609
SURF4	O15260	777647	701278	775217	728884	769825	735753	623071	661583	567144	638650	624193	800175	212100	218952	204179	216692	209771	208479
MAPK13	O15264	7944.04	5162.49	5871.06	8644.49	6936.52	9155.79	261052	259177	253676	245663	236875	265657	NaN	NaN	NaN	NaN	NaN	NaN
ATXN7	O15265	NaN	NaN	NaN	NaN	NaN	NaN	NaN	NaN	4934.47	NaN	NaN	NaN	101881	100599	102044	96863.9	102071	95884.8
SPTLC1	O15269	245431	247016	264342	268475	265400	256841	111619	116306	97928.5	107800	101191	106752	25004.2	25313.8	23975.8	25738.9	22511.2	29605.5
SPTLC2	O15270	130648	107482	125353	109993	115157	110156	23712.8	26994	21391.6	19429.4	20077.9	25305.2	NaN	NaN	NaN	NaN	NaN	NaN
FANCG	O15287	10829	10334.9	7795.41	12003.9	10757.9	10561.5	NaN	NaN	NaN	NaN	31276.3	NaN	106291	90534.1	90488.4	95120.6	98568.9	95920.9
OGT	O15294	123897	125672	119605	125755	119861	119363	101529	99827.8	98387.7	101571	94152.2	108509	NaN	774.684	NaN	NaN	1791.96	NaN
PPM1D	O15297	5390.3	4664.32	5848.59	4060.88	4249.84	4663.13	NaN	NaN	NaN	NaN	NaN	NaN	NaN	NaN	NaN	NaN	NaN	NaN
SIVA1	O15304	8380.3	4691.77	11340.1	10392.1	6908.73	2740.89	NaN	NaN	NaN	NaN	NaN	NaN	390088	402571	394414	397929	364437	346844
PMM2	O15305	165745	148678	157675	146613	148595	143638	292439	315863	357112	361078	341915	389922	NaN	NaN	NaN	NaN	NaN	NaN
RAD51B	O15315	5944.6	6281.59	6028.79	10498.5	12693	5384.77	NaN	NaN	NaN	NaN	NaN	NaN	NaN	NaN	NaN	NaN	NaN	NaN
POLR3G	O15318	82410.2	81062.7	92790	62532.5	78982.9	67835.5	NaN	NaN	NaN	NaN	6937.54	NaN	100230	91983.5	94187.5	90290.6	92307.9	89042.9
TM9SF1	O15321	55998.7	53402.4	54278.4	47418.1	47803.2	43335	89000.8	100962	104229	91261.1	99867.2	110783	NaN	NaN	NaN	NaN	9904.76	41111.6
INPP4B	O15327	3271.59	NaN	NaN	NaN	NaN	NaN	NaN	NaN	NaN	25211.5	3182.78	NaN	NaN	NaN	NaN	NaN	NaN	NaN
MID1	O15344	2326.04	12545.3	3613.46	11708	4396.84	16345.6	15650	NaN	NaN	NaN	33263.7	NaN	138634	143257	124276	163007	109220	124733
HMGB3	O15347	977132	901093	1.0957e+06	870546	1.07444e+06	908744	178766	138490	119144	150624	133751	155129	46813.7	51564.8	47683.1	50804.8	47235.1	55018.4
PPM1G	O15355	213292	168741	161962	158819	163971	154260	39428.4	46953.6	49857	48857.5	44385.3	40714.7	99867.6	99864.5	95568.5	99306	102123	97865.5
INPPL1	O15357	31036	32247.8	30263.9	28994.4	32055.6	29600.9	107198	114074	97660.5	97727.5	102395	111873	NaN	23420.7	NaN	18515.3	NaN	NaN
FANCA	O15360	9302.05	10838.8	8922.48	11289.1	11178.6	11397.8	NaN	NaN	13919.3	NaN	NaN	NaN	NaN	NaN	NaN	NaN	NaN	NaN
SOX12	O15370	4978.04	1418.51	1547.08	2978.47	2312.11	3167.51	NaN	NaN	NaN	NaN	NaN	NaN	431126	454337	449232	476591	458074	431578
EIF3D	O15371	689006	791730	777018	754722	777570	734572	435540	396062	410716	442916	465531	466778	227882	258812	220350	252869	242176	281188
EIF3H	O15372	432587	460763	452920	387202	440105	424802	255685	281902	253387	248745	230260	295440	13261.6	18452.6	18207.9	18858.4	18712.5	19132.2
HDAC3	O15379	23585.5	27073.4	22501.6	27193.5	23035.1	23893.4	15596.9	20155	16331.9	15266.2	19017.6	26567.6	622.503	6393.63	9021.83	9133.87	8678.79	7031.12
NVL	O15381	54533.7	56557.1	56986.9	57175.2	60473	59432.4	12983.3	9712.98	8456.34	9727.41	8447.11	1052.71	281377	290896	295784	287112	308724	309973
BCAT2	O15382	132881	129528	135764	133121	137513	136506	310265	335993	307468	301865	296140	304217	32230.4	39071.3	34461.3	38285.8	18518.5	28544.6
SIGLEC5	O15389	NaN	158217	NaN	NaN	NaN	NaN	15419.8	42.7011	20040.7	27854.9	24355.9	36686	NaN	NaN	NaN	NaN	NaN	NaN
BIRC5	O15392	5326.44	4831.07	3660.16	3156.56	3112.76	2574.34	NaN	NaN	NaN	4190.96	NaN	NaN	20641.6	18784.2	16895.4	22497.9	16838.2	18903.7
IPO8	O15397	46505.3	50463.3	49025	53636.6	49485.1	50014.7	21348.4	19904.1	18932.3	15452.5	15803	18058.7	414590	381878	426723	447907	405156	388598
STX7	O15400	41588	40290.1	39114.9	36558.6	37771.2	43658.9	265439	360734	409743	418362	370833	450444	NaN	NaN	NaN	NaN	NaN	NaN
TNRC18	O15417	1235.75	1101.63	2985.37	1839.37	264.435	1292.75	12.5703	932.539	1088.04	NaN	NaN	2225.13	411371	493188	483656	490153	436704	497972
SLC16A3	O15427	39211.4	38476.8	37951.7	38238.9	27327.5	29922.1	342898	408776	272203	421459	409643	451123	74865.9	68519.2	77791.9	65623.6	92007	85375.1
SLC31A1	O15431	12207.3	9822.41	12215.7	9876.53	10140.1	7764.46	81640.4	88286.2	86555.5	78840.4	78894.2	75759.5	52109.8	50857.9	43398.7	51617.9	56575.4	53848.1
ABCC3	O15438	7384.94	NaN	NaN	NaN	4264.15	NaN	60153.7	64363.3	60288.6	68189.2	72869.6	71793.3	28976.7	28939.2	29534.9	33280.3	28215.4	30474.4
ABCC4	O15439	31792.9	27037.4	29080.4	24043.5	25290	24798.6	31346	30828.5	25768.9	25775.7	27448.3	26609.1	15280	12645	13752.9	13553.8	8902.38	12340.3
ABCC5	O15440	19110.9	18787.1	19150.6	14378.5	18051	15862.4	20607	21638.1	19480.6	23795.4	19639.2	18060	16003.7	NaN	14315.4	11196.3	17356	16501.4
POLR1G	O15446	172326	126769	152795	128802	125950	110765	17576.1	9963.14	7710.68	11403.8	19160.3	19652.7	4613.05	11650.5	12030.2	NaN	9980.9	NaN
TLR3	O15455	NaN	NaN	NaN	4594.28	NaN	NaN	10851.7	NaN	3761.63	4549.66	NaN	NaN	NaN	NaN	NaN	NaN	NaN	NaN
MSH4	O15457	30576	41715.6	38750.6	NaN	NaN	NaN	NaN	NaN	NaN	NaN	NaN	NaN	18470.2	16045	22194.6	21486	24611.9	17721.3
P4HA2	O15460	46491.8	42640.3	44064.1	36717.5	40535.1	37283.6	24136.8	20963.3	19569.2	22837.8	28732.8	32358.9	18435.9	16693.5	17172.5	18157.4	15285.8	17626.3
CAPN5	O15484	44152	38633	46548.5	39566.3	40456.5	40960.9	22992.5	18782.6	17549.6	18610.7	16437.5	19984.7	NaN	NaN	NaN	NaN	NaN	NaN
GYG2	O15488	5207.49	5039.83	8821.58	8711.31	7660.12	10324.6	NaN	1891.1	NaN	NaN	NaN	NaN	132503	115385	131631	132875	131119	146925
YKT6	O15498	97213.5	90726.6	93783.1	95615.1	98640.5	96463.6	133798	123283	147194	146665	135970	129520	NaN	NaN	22811.5	NaN	NaN	NaN
NUP42	O15504	25914.2	23640.5	24904.5	21407.9	23339	21205	12211.4	14864.6	10588.4	7323.54	4738.28	12094.1	750234	619221	814448	718134	710224	788274
ARPC5	O15511	48841.8	59031	47238.9	42986.1	34705.8	59437.8	543672	516406	823298	788862	801358	658585	NaN	NaN	NaN	NaN	NaN	NaN
POLR2D	O15514	2062.59	1075.7	3185.39	1493.26	2570.5	1735.94	NaN	NaN	NaN	NaN	NaN	NaN	NaN	3491.37	NaN	NaN	3791.96	4432.8
CLOCK	O15516	2192.28	2462.13	NaN	NaN	NaN	NaN	2181.91	3669.92	3708.83	4871.95	3946.23	NaN	8283.01	6962.48	8946.07	9986.11	7829.48	6424.73
CFLAR	O15519	NaN	NaN	NaN	473.892	407.758	524.329	7022.97	5516.84	4443.88	2496.75	4148.29	63.5739	63142.7	72161.4	72290.9	69732.6	79190.9	65241.6
DDX3Y	O15523	106032	110032	97251.1	130826	107874	130216	71972.9	72275.3	66725.1	58640.7	65170	70417.9	NaN	NaN	NaN	NaN	NaN	NaN
SOCS1	O15524	6013.66	3244.51	4461.72	11012.5	NaN	9538.42	NaN	NaN	NaN	NaN	NaN	NaN	36560.8	37861.3	27273	36818.3	25857.6	29582.8
MAFG	O15525	31943.3	23361	22858.1	29656.6	10534.3	17231.5	31054.6	31203.6	35539.8	30891.6	33137.1	37462.7	NaN	NaN	NaN	NaN	NaN	NaN
OGG1	O15527	6340.48	8511.42	6879.26	11436.4	5680.27	6458.01	NaN	NaN	NaN	NaN	NaN	NaN	21740	21764.3	20068.7	21718.8	20041.3	18581.7
CYP27B1	O15528	39213.5	NaN	62451.4	63348.1	NaN	70919.2	3203.86	6016.72	3663.14	4033.99	3129.29	NaN	28826.8	27942	30341.1	31753.7	27851.3	28458.5
PDPK1	O15530	19028.9	12861.9	11278.2	12481.9	14868.8	16004.3	38367.3	34954.2	28746.9	28819.5	31657.1	31842.4	660505	673907	703444	686026	670486	712928
TAPBP	O15533	36509.8	40753.8	36287.2	43483.3	41283.1	42827.1	424025	484134	452780	389985	405002	460112	NaN	NaN	NaN	NaN	NaN	768.825
PER1	O15534	4790.36	3704.47	3087.68	2898.55	3940.39	4192.88	NaN	NaN	NaN	NaN	633.179	NaN	NaN	NaN	NaN	NaN	NaN	NaN
FABP7	O15540	17482	20433.9	16773	15433.2	17782	5037.6	NaN	NaN	NaN	NaN	NaN	NaN	25302.1	19448.2	23138	24956.9	19856.5	18395.2
RNF113A	O15541	33796.5	27415.9	35356.6	26410.5	25679.3	23021.2	20142.5	34428.2	34737.2	30913.8	32459	33704.2	2625.79	2928.14	NaN	4150.62	2227.22	3812.08
KDM6A	O15550	10009.1	9758.64	9716.97	9707.75	10298.8	10468.4	4235.94	6039.22	3880.45	6184.02	NaN	NaN	NaN	NaN	NaN	NaN	NaN	NaN
CLDN3	O15551	31964.1	23353	21770.7	24895.7	20672.7	20222.2	NaN	NaN	NaN	NaN	NaN	NaN	NaN	NaN	NaN	NaN	NaN	NaN
FFAR2	O15552	NaN	NaN	NaN	NaN	NaN	NaN	NaN	NaN	NaN	NaN	NaN	NaN	NaN	NaN	NaN	NaN	NaN	NaN
MEFV	O15553	1163.7	5875.09	NaN	NaN	NaN	NaN	NaN	NaN	15799.9	NaN	NaN	NaN	18560.4	19165.5	20837.8	22573	20484.3	22758.8
KCNN4	O15554	4226.88	5792.56	3893.22	5052.71	3497.06	5825.3	23587.6	27101.4	24505.7	24344.2	21251.2	26481	NaN	NaN	NaN	NaN	NaN	NaN
ERVK-18	O42043	NaN	94666.6	98925.5	NaN	76393	97544.4	NaN	14726	NaN	NaN	NaN	NaN	247177	257259	253140	247159	254441	253586
DHX15	O43143	817308	882458	783838	933945	842234	875540	250970	250134	235994	236643	241905	246416	103008	100181	108581	107445	105776	111100
RNMT	O43148	152778	168194	166617	159013	166899	153529	122043	123197	106735	123024	124714	132567	59881	58439.6	58334.7	60148.8	60577.9	62719.8
ZZEF1	O43149	8261.53	8962.87	8740.38	7927.42	8607.54	8692.91	69137.4	71011.3	64334.7	61323.4	64149.6	64440	4164.13	8534.08	2141.14	4944.6	4503.9	NaN
ASAP2	O43150	3403.1	3753.35	2575.66	4075.79	6059.35	3223.4	4834.03	3907.1	3685.31	NaN	2000.18	NaN	33672.2	NaN	40679.2	43157.8	37098.6	32320.2
FLRT2	O43155	NaN	NaN	NaN	NaN	NaN	NaN	NaN	20142.5	16124.8	30592.5	31937.4	36509.4	3149.06	3354.17	2368.23	2814.19	3435.78	3581.64
TTI1	O43156	21276.7	24771.1	21844.5	26837.5	26332.1	26512.2	2966.95	3513.49	3128.74	2618.58	2817.27	NaN	23922.7	NaN	NaN	NaN	7573.41	NaN
PLXNB1	O43157	11065.3	10439.3	13611	19861.3	11078.7	21487	5966.31	NaN	12929	9871.26	NaN	NaN	24487.2	24443.3	23302.4	21683.6	21047.5	23069.9
RRP8	O43159	38843	41697.7	33745.6	38427.6	37612.4	36842.4	28644.7	30314.1	24838.6	23366.3	24219.2	32763.5	6406.19	4567.36	4318.02	4380.75	3276.5	4944.81
PJA2	O43164	6334.08	5965.64	7652.99	4822.3	4335.61	4695.22	6426.49	5877.47	5314.34	6006.98	5095.98	NaN	15786	12541.4	13334.6	13238.3	11671.5	9893.39
SIPA1L1	O43166	13221.5	12746.3	12250	12136	11498.2	11895.8	12126.9	12888.5	11240.5	8868.65	9988.57	5343.57	NaN	NaN	NaN	NaN	NaN	NaN
ZBTB24	O43167	10618.9	9607.07	14516.6	11468.7	9741.63	11111.9	NaN	NaN	NaN	NaN	559.182	NaN	63257.2	64526.3	79639	72378.6	102489	75657
CYB5B	O43169	271751	256263	287560	227821	202373	247800	69459.7	88563.1	73845	76616.7	72123.2	64311.3	67007.1	65931.2	66630	66867.1	64832.7	67545.8
PRPF4	O43172	180042	181902	166445	170231	171006	159018	77030.6	60347	65645.8	62553.3	64434.4	77094.9	NaN	NaN	NaN	NaN	NaN	NaN
ST8SIA3	O43173	3202.45	2657.66	2382.26	2523.39	2641.84	2229.89	NaN	NaN	NaN	NaN	NaN	NaN	NaN	NaN	NaN	NaN	NaN	NaN
CYP26A1	O43174	4610.76	4374.15	4954.09	4689.04	4426.23	3847.46	NaN	NaN	NaN	NaN	NaN	NaN	223080	225621	220233	230240	211818	223662
PHGDH	O43175	5892553	5899021	5099811	5.85532e+06	5687230	5842331	249119	245523	237744	249971	227333	299112	65393.9	56023	62964.4	65678	72063.3	74190.5
NDUFS4	O43181	125633	121941	116466	108800	120004	105301	70756.4	64036.6	60078.8	74776.1	72936.8	51408.5	18059	5930.72	10205.2	10470.3	8077.21	2294.74
ARHGAP6	O43182	NaN	NaN	NaN	NaN	NaN	NaN	9957.19	9442.96	9160.4	10753.4	10105.3	NaN	NaN	NaN	NaN	NaN	NaN	NaN
IRAK2	O43187	NaN	10571	16.7461	16407.5	NaN	NaN	12595.4	NaN	11120	NaN	NaN	NaN	6883.52	9056.96	4786.68	7166.43	6780.9	NaN
PHF1	O43189	5481.76	4426.99	4549.51	5311.54	4906.73	6059.02	6439.51	NaN	NaN	6863.5	3494.53	NaN	14368.6	12440.4	13624.6	NaN	NaN	28803.8
SEPTIN4	O43236	NaN	NaN	NaN	5840.67	NaN	15216.8	NaN	NaN	NaN	NaN	NaN	NaN	104858	108273	116485	104867	101352	111036
DYNC1LI2	O43237	91780.6	82123.4	95731.9	92540.7	94747.6	93544.2	86221.3	95410.7	94882.8	104446	103866	113827	356170	387762	366629	362601	388248	371919
PSMD3	O43242	637366	635391	584563	597346	577796	574892	330229	344425	378174	406330	405806	416641	NaN	NaN	NaN	47016.1	NaN	11101.1
RBFOX2	O43251	39184.2	58013.3	70365.8	73084.9	56386.6	71290.6	7003.28	4822.83	5888.33	NaN	12058.3	NaN	209095	208099	199969	223384	190156	205654
PAPSS1	O43252	247124	256446	248514	267353	266748	266421	197731	201243	188248	175733	198052	182587	56327.9	58395.3	61839.4	57427.7	60111.7	58218.2
ZW10	O43264	100275	99929.5	97703	104448	102181	101632	60964.7	59674.4	53048.5	55841.5	57365.5	55932.7	61011	NaN	22692.4	NaN	NaN	NaN
PRODH	O43272	30841.2	30709	39372	48736.8	39046.3	49477.5	NaN	NaN	41138.4	NaN	NaN	NaN	32944.1	32195.2	34669.1	36121.2	27710.3	38961.8
SPINT1	O43278	87771.2	80368.1	92070.1	76477.4	81725.3	78674.9	46767.1	50557.2	44196.5	50770	52907	55259.4	NaN	NaN	NaN	NaN	NaN	NaN
B4GALT5	O43286	22921.8	15612.9	14398.7	16032.5	14471.2	18928.4	NaN	NaN	NaN	NaN	NaN	NaN	45767.4	31674.5	42412.1	46563.5	38400.2	29841.8
SART1	O43290	92841.5	89881.2	89739.5	85183.4	85145.6	82999	52432.6	44125.7	45653.2	37000.4	43044	51958.1	8465.07	NaN	6985.5	48398.3	9543.26	NaN
SPINT2	O43291	76156.6	75083.9	79370.9	71340.1	67167.7	70370.7	3548.33	NaN	4836.56	8196.4	19983.1	NaN	136371	134491	162188	137952	166164	146200
GPAA1	O43292	170418	126958	147624	143238	143609	133512	109699	120526	108603	142787	134350	173152	15711.7	19842.9	24486.7	18629.8	21885.5	7624.19
DAPK3	O43293	28285.6	25572.5	30960.7	32722.6	33274.5	34053.6	32792.6	24763.6	19031.1	20035.5	27655.1	19639.9	NaN	NaN	NaN	NaN	NaN	NaN
TGFB1I1	O43294	9518.92	7211.08	5851.68	7185.54	5657.28	6958.9	NaN	NaN	NaN	NaN	NaN	NaN	6781.27	5575.25	3287.34	5491.6	5456.46	4717.11
SRGAP3	O43295	601.115	1080.58	NaN	1923.03	1534.01	1899.14	6131.43	5641.52	4985.54	4798.92	5922.75	5532.92	NaN	NaN	NaN	NaN	NaN	NaN
ZNF264	O43296	4618.55	6932.22	6854.62	3106.26	951.769	2091.05	NaN	NaN	2949.35	NaN	NaN	NaN	45960.2	46685.8	50041	54688.2	51436.2	50747.9
AP5Z1	O43299	14660.4	13732.5	13314	14288	14711.2	13798.3	42635.3	52130.4	46149.6	43466.1	48164.6	49258.1	NaN	8.1599	NaN	NaN	NaN	NaN
HSPA12A	O43301	6926.7	6069.98	4513.63	5469.75	4680.37	5217.9	NaN	NaN	NaN	NaN	1.28139	NaN	NaN	NaN	NaN	NaN	NaN	NaN
CCP110	O43303	2339.81	3510.25	918.833	2539.87	2753.69	2320.42	NaN	NaN	NaN	NaN	NaN	NaN	NaN	NaN	NaN	NaN	NaN	NaN
ADCY6	O43306	NaN	1868.4	2451.64	3187.99	3140.37	NaN	NaN	NaN	NaN	NaN	NaN	NaN	NaN	NaN	NaN	NaN	NaN	NaN
ARHGEF9	O43307	9967.77	12197.5	9678.51	10317.8	12549.4	11726.6	NaN	NaN	NaN	NaN	NaN	NaN	NaN	NaN	NaN	NaN	NaN	NaN
ZSCAN12	O43309	3001.33	1503.75	3161.78	1804.8	2463.42	1890.06	NaN	NaN	NaN	NaN	NaN	NaN	18444.2	12779.1	18735.2	11852	20139	16327
CTIF	O43310	7641.12	5910.4	9362.53	6245.23	7273.92	5161.33	35215.6	38423.4	23005.5	13919.4	19208.4	27302.8	17191.4	7444.52	11253.9	10544.1	8602.66	4635.18
MTSS1	O43312	4311.93	2339.49	38.0418	3430.4	8783.76	8952.37	17492.5	17931.4	14609.6	10479	17177.1	23626.3	94597.5	97530.4	101891	100241	103015	95491.4
PPIP5K2	O43314	31115.2	34041.9	29527	38432.2	30722.9	34500.8	124171	125801	108716	102918	103344	115725	39917.6	32353.2	38666.7	41724.5	39410	45708.8
AQP9	O43315	NaN	NaN	NaN	NaN	NaN	NaN	54876.9	63241	59685.2	45783.7	49441.1	46284.8	29039.5	26787.2	26687.7	26442.4	28262.8	31447.5
MAP3K7	O43318	38186.9	38438.5	39065.6	34328.7	36369.8	34150.1	27108.1	34410.1	27736.4	25814.9	33162.5	29677.6	26105.8	31691.4	35443.6	44638.2	41366	32440
EEF1E1	O43324	222337	170228	183242	158795	158115	180540	36280.4	39984.7	41861.4	30141	27702.6	42441	16135.3	17912.9	16004.1	12906.5	8626.08	8923.78
LYRM1	O43325	9295.27	10100.2	5018.97	7599.63	8009.44	6663.59	15388.1	11064.5	7880.86	NaN	14145.2	19992.2	NaN	NaN	NaN	NaN	27825.3	NaN
MSI1	O43347	10903.1	18122.2	14789.7	19487.1	18241.2	21776.2	NaN	55054.5	NaN	NaN	NaN	NaN	108314	98959.3	99372.5	109542	96735.8	93525.2
RIPK2	O43353	16250.8	15260.1	15533.3	14302	14144	15898	78120.7	73091.6	63819.1	74411.6	68774.1	88113	NaN	NaN	NaN	NaN	NaN	NaN
ZNF749	O43361	NaN	419.72	NaN	NaN	NaN	NaN	NaN	NaN	NaN	NaN	NaN	NaN	39492.7	29681.5	46239.3	51350.4	40063.1	40166.3
RASA4	O43374	NaN	NaN	NaN	NaN	NaN	NaN	41758.9	67886.5	47133.2	57664	52826.7	34945.4	55456.2	NaN	NaN	4772.93	1616.39	NaN
WDR62	O43379	11554.5	13378	13174.4	11970.2	12918.2	12531.2	6916.45	1897.21	2792.4	NaN	NaN	NaN	307280	335500	324316	347252	365622	325314
HNRNPR	O43390	832529	666813	664286	809928	643054	732913	345566	352309	296444	294992	313309	344530	36766.5	41875.4	42606.5	34526.7	37150.7	33729.3
PRPF3	O43395	112573	121140	123756	127341	126222	130151	36689.1	39639	29152.2	34372.6	36821.4	40885.6	597905	667632	634568	601790	633620	614749
TXNL1	O43396	764431	719150	712377	721311	731976	647432	628650	599037	696109	641768	575793	737547	240786	223381	244326	245700	238028	260295
TPD52L2	O43399	97520.7	86519	87814.8	84016.7	75439.5	88300.5	155284	186230	234322	259644	233224	189358	114001	119236	104675	101292	101759	95895.6
EMC8	O43402	162146	159566	135650	153265	162225	183152	145782	142411	134135	96588.2	109512	114348	61905.6	65996.8	65035.2	58697.1	65192.9	71512.3
ERI3	O43414	109346	128714	104861	93089.1	93288.7	103087	128669	97687.7	127398	87952.4	75237	76438.9	6365.66	8587.23	7871.24	5877.99	9460.7	7582.27
THAP12	O43422	12963.9	13308.3	13520.7	16624.8	15676.1	13958.5	6637.66	3807.21	5299.97	10571.7	6274.3	NaN	406.087	93694.7	1110.57	4617.64	NaN	13745
GRID2	O43424	2575.54	4481.44	3828.77	2448.09	2497.44	1687.46	5276.62	8407	3286.43	NaN	NaN	NaN	40613.5	40552.9	38047.1	43438.4	37393.8	38162.5
SYNJ1	O43426	6594.69	3117.66	1934.91	2208.16	2483.1	3902.48	34464	36888.3	36777.4	38348.1	40766.1	40752	39989	40547.7	39784.1	39281	38945.6	39822.1
FIBP	O43427	30585.9	30822.3	26079.8	27085.3	24959.4	26095.8	42068.8	43343.4	47201.4	39243.4	43281.2	42118.4	125880	120983	117688	122588	106309	111492
EIF4G3	O43432	145368	135602	142026	142708	142131	136120	128902	138570	121307	108201	116751	116283	NaN	NaN	NaN	NaN	NaN	NaN
CBFA2T2	O43439	18225.9	11772.6	9337.11	4886.31	13101.8	13215.9	NaN	NaN	NaN	NaN	NaN	NaN	136259	134225	137552	135933	137984	145834
PPIH	O43447	228572	219182	206101	234551	217637	243286	107690	143092	121300	122409	117283	119629	NaN	NaN	NaN	NaN	NaN	NaN
KCNAB3	O43448	NaN	NaN	NaN	NaN	NaN	NaN	NaN	NaN	NaN	NaN	NaN	NaN	NaN	NaN	NaN	NaN	NaN	NaN
MGAM	O43451	NaN	NaN	NaN	NaN	NaN	NaN	NaN	NaN	NaN	NaN	NaN	NaN	NaN	205393	NaN	362375	175454	NaN
MBTPS2	O43462	NaN	333363	NaN	269867	377139	317168	NaN	NaN	NaN	350761	169614	NaN	NaN	NaN	NaN	NaN	NaN	NaN
SUV39H1	O43463	48682.7	46554.9	29618.5	54461	44809.1	45159.8	NaN	NaN	NaN	NaN	NaN	NaN	178033	184635	196178	154344	144886	137744
HTRA2	O43464	24209.9	25479.8	25364.3	24973.1	30189.2	31622.9	181376	189267	154043	170185	178823	187645	NaN	NaN	NaN	NaN	NaN	NaN
OIP5	O43482	42200.2	41092.1	35574.8	39969.5	35181.3	40951.9	NaN	NaN	NaN	NaN	NaN	NaN	729519	648545	767491	764635	636364	641868
AKR7A2	O43488	136155	132454	113030	118192	124208	124626	691183	637933	731991	648987	682508	776960	NaN	NaN	NaN	NaN	NaN	NaN
PROM1	O43490	37012.4	26854.4	36625.6	23422.2	19611.8	18866.6	NaN	NaN	NaN	NaN	NaN	NaN	569965	588601	566214	584357	539576	567609
EPB41L2	O43491	298097	305117	305970	306516	312784	301831	579318	606216	567104	606706	608286	703537	32942.8	37306.7	31332.3	32240.4	24962.3	28562.4
TGOLN2	O43493	21345.8	26415.5	18105	24002	28602.3	18965.1	17876.1	18253.9	50449.1	49977.2	30890.4	31910.8	NaN	NaN	NaN	NaN	NaN	NaN
RAD51C	O43502	9988.75	11282.8	8582.61	13293.2	11234.7	13203.9	NaN	NaN	NaN	NaN	NaN	NaN	NaN	NaN	8692.06	NaN	NaN	7097.02
LAMTOR5	O43504	NaN	NaN	2845.94	NaN	NaN	2116.66	14147.5	NaN	NaN	NaN	NaN	NaN	NaN	21061.5	7179.42	NaN	13923.3	10144
B4GAT1	O43505	51344.2	51226.7	57705.4	51586.4	56597.8	56419.9	14303.5	13229.9	11702.6	NaN	12907.3	NaN	NaN	NaN	NaN	NaN	NaN	NaN
TNFSF12	O43508	NaN	NaN	NaN	NaN	NaN	NaN	NaN	NaN	NaN	NaN	NaN	NaN	NaN	NaN	NaN	NaN	NaN	NaN
MED7	O43513	NaN	208.502	NaN	NaN	NaN	NaN	NaN	NaN	NaN	NaN	NaN	NaN	982292	847961	1.01177e+06	1.02672e+06	890511	740374
WIPF1	O43516	NaN	NaN	NaN	3022.81	NaN	7299.24	735216	783161	722298	755666	802303	1.0008e+06	NaN	NaN	NaN	NaN	NaN	11366.5
ATP8B1	O43520	5598.64	3595.7	3637.58	2971.51	NaN	3713.6	9994.75	7922.01	8570.3	14164.4	NaN	NaN	6132.01	6253.78	7136.69	7604.81	4715.65	5212.8
FOXO3	O43524	4102.04	2843.08	4584.68	4082.26	4781.07	3699.05	13085.6	13230.2	10992.8	10019.1	10823.6	NaN	NaN	17411.5	NaN	NaN	NaN	NaN
CHST10	O43529	13414.6	14748.7	17907.6	17881.3	17825.1	13525.2	NaN	NaN	NaN	NaN	NaN	NaN	NaN	NaN	NaN	NaN	NaN	NaN
XRCC3	O43542	7376.58	7931.37	6352.6	9281.03	7220.44	8793.71	NaN	NaN	NaN	NaN	NaN	NaN	NaN	NaN	NaN	NaN	11922.7	7467.07
TGM5	O43548	NaN	3463.18	NaN	NaN	3504.94	1887.56	16803.7	9520.24	8729.91	NaN	11704.3	NaN	NaN	NaN	NaN	NaN	NaN	NaN
SGCE	O43556	8300.75	6905.44	2966.69	4790.31	8737.75	6188.4	NaN	NaN	NaN	NaN	NaN	NaN	7286.88	10105	8948.88	7254.93	11015.7	12225.1
RGS14	O43566	32666.7	5177.26	4120.03	NaN	18881.7	NaN	10737.2	10116	13024.4	11134.4	10434.9	15280	49780.3	52309	55911.9	47670.1	40613	56478.1
RNF13	O43567	17298.3	20089.6	20103.6	13914.8	17259.9	17737.7	40492.5	46131	53617.9	54698.3	45727.6	59646	32641.6	34366.1	31640.6	35643.9	25741.9	25766
AKAP10	O43572	9642.72	11388.3	9072.25	13242.5	11897.3	13696	32200.4	29667.7	29242.9	33403.3	28281.1	29576.7	10059.4	NaN	NaN	5583.28	NaN	NaN
SYT7	O43581	17112.6	7067.3	14731.2	14551.2	12307.8	16400.4	1.35042	NaN	NaN	1787.9	NaN	NaN	257788	249559	276466	299521	260426	271093
DENR	O43583	289287	248120	265685	219799	295070	230283	278253	305346	228078	263804	296151	324312	35984.2	42628.3	44027.3	37308.6	32210	31430.1
PSTPIP1	O43586	NaN	NaN	38395	NaN	NaN	NaN	48664.6	51620.1	44840.9	40308.1	49473.1	59398	88289	85822	78178.7	81289.5	86341.7	79498.5
XPOT	O43592	264856	265591	255635	271057	258352	262833	96930.6	91220.7	95136	97296.4	93244.9	92702.9	5037.42	9514.2	10566.5	4359.83	6742.93	7869.25
SPRY2	O43597	8605.18	9906.44	8205	12472.7	9036	11638.3	7948.96	10211.8	11124.3	12929.4	8101.92	10219.2	199038	190611	212379	189447	213375	216111
DNPH1	O43598	29878.3	45471.4	32248.8	36953.9	26585.8	34600	157589	157063	325899	275234	234532	225767	NaN	NaN	NaN	NaN	NaN	NaN
DCX	O43602	9392.97	8396.71	5953.17	7710.77	7903.35	6445.21	NaN	NaN	NaN	NaN	NaN	NaN	344572	341235	356431	354468	371271	337525
TIMM44	O43615	635084	608435	576678	625160	612244	610360	348198	354642	351977	369872	357902	412318	70397	68114.3	82747.1	72056.2	64317.5	90058.4
TRAPPC3	O43617	67671.2	54612.1	47132.4	68674.8	56070.1	59338.9	58390.6	63856.8	76516.4	79475.2	71319.9	75945.2	109490	112178	131053	125912	111546	123575
CHMP2A	O43633	176903	199063	198499	206083	197139	188673	95378.4	105768	133323	143031	141548	128792	39792.1	37017.6	41466.8	42056.8	37336.9	35997.4
NCK2	O43639	69876.4	67660	68700.2	77161.7	77711	71697.9	36090.1	39590.5	43619.7	44517.8	35080.3	27010	NaN	NaN	NaN	NaN	22692.8	NaN
TSPAN6	O43657	58008.6	50514.5	63785	38765.6	31105.8	44952.3	NaN	NaN	NaN	NaN	NaN	NaN	26684.8	26276.1	25677.9	23991.1	29677.6	26471.4
PLRG1	O43660	87451.6	76701.4	79242.5	68565.8	71041.4	73995.7	29189.6	25651.8	28321.6	29205.9	31412.4	26578.3	NaN	NaN	NaN	NaN	NaN	NaN
PRC1	O43663	47151.1	46632.7	43584.9	42302.8	46354.4	48183.5	NaN	NaN	NaN	NaN	NaN	NaN	25771	27084.2	26412.3	28729.3	21836.3	27423.3
RGS10	O43665	1564.44	303.791	1106.82	553.248	2706.1	747.083	21455.7	17311.6	29734.9	30808.5	21557.2	27367.5	179165	118651	141914	155884	147386	144180
ZNF207	O43670	383211	481720	460545	494992	506729	449118	172531	142820	189964	158456	173583	181868	91160.9	75389.8	98116.4	72015.5	76894.8	86051.3
NDUFB5	O43674	65876.3	78837.7	98048.4	65130.6	70621.1	78946.8	88237.3	91979.7	85173	109524	101245	98471.4	92929.5	96186.1	84473.5	83789.9	78917.1	76491.9
NDUFB3	O43676	92889.7	91564.7	94964.8	83380.3	79404.8	73701.8	67250.5	73971.8	64786.2	84237.9	71555.7	70262.5	25888.1	20963	24344.3	29053.4	22403	22092.9
NDUFA2	O43678	55147.4	50991.1	52891.9	49399.6	45418.3	50714.4	21177	25143.3	19230.5	20997.2	21357	NaN	NaN	NaN	NaN	NaN	NaN	NaN
LDB2	O43679	2085.95	1964.03	1159.49	NaN	NaN	1618.44	NaN	NaN	NaN	NaN	NaN	NaN	716216	673589	628582	676141	660371	692033
GET3	O43681	543220	618656	531515	639896	642562	637766	655286	629518	626594	654911	652749	670888	NaN	5008.06	12485.7	NaN	9905.43	9287.6
BUB1	O43683	15394.7	16103.7	11616.2	18089.8	21417.2	21527.3	6068.38	7262.03	10780.7	9200.03	NaN	NaN	189679	199774	193944	189531	199222	199206
BUB3	O43684	757236	748246	717592	716649	724789	707525	203967	190893	186148	214718	202759	198729	NaN	NaN	NaN	NaN	NaN	NaN
PLPP2	O43688	29499.4	38124.9	35606.9	39173.7	35666.6	32717.6	NaN	NaN	3987.87	NaN	NaN	NaN	688934	788823	751929	750928	673797	756168
ACTN4	O43707	453780	451314	442908	408630	413567	419861	602902	635184	755222	756946	673466	775225	179536	208413	203934	193671	227328	211289
GSTZ1	O43708	149235	146604	137055	133888	138645	139198	222704	188239	220793	234234	249265	215326	NaN	NaN	2981.02	NaN	NaN	NaN
BUD23	O43709	51642.8	58332	61860.6	62558.3	64513.9	59451.4	NaN	13760.1	6705.05	NaN	NaN	NaN	NaN	13851.4	11019.6	17617.1	14394	10048.1
GATC	O43716	16344.4	14080.4	13999	18212.8	20316.3	20811.8	9118.85	9377.8	6677.07	9913.94	10160.6	NaN	37238.2	38640.9	38151.6	41273.4	41101.6	38942.4
HTATSF1	O43719	121470	105721	113932	119189	123955	117135	52345.2	58348	41129	50770.3	48699.2	48212.3	NaN	NaN	NaN	NaN	11774.9	13112.7
KDELR3	O43731	25465.7	22894.3	17997.4	22828	19517.2	19566.4	NaN	NaN	NaN	NaN	12087.9	NaN	NaN	NaN	NaN	NaN	NaN	NaN
TRAF3IP2	O43734	4205.51	3236.84	3358.18	5789.61	8242.34	5687.2	NaN	3490.72	NaN	NaN	NaN	NaN	NaN	NaN	NaN	NaN	NaN	NaN
ITM2A	O43736	7078.49	7515.8	8728.96	7346.7	3260.68	3528.18	NaN	NaN	NaN	NaN	NaN	NaN	108856	88006.9	118949	108232	95074.9	94915.7
CYTH3	O43739	42058.6	48937.5	43907.1	51572.1	50115.4	48423.8	102977	109986	100595	99116.9	103388	136364	38180.9	35255.7	35188.6	28100.4	32596.4	37135.5
PRKAB2	O43741	43245.3	30502.7	38870.9	39153.4	41960.9	40272.5	48820.6	32771.2	38687.1	29226.7	29291.1	41572.5	404896	392417	390043	393483	412474	399325
AP1G1	O43747	237739	246114	241840	238763	242317	249552	406917	412341	424633	406401	411607	423402	26837.9	27338.5	27911.1	24347.6	24097.1	29209
STX6	O43752	51345.6	49546.9	48279.3	46092.1	46029.7	50308.6	15118.1	15664.7	18164.1	28988.4	20984	32980.3	NaN	NaN	25354.8	NaN	NaN	NaN
SYNGR1	O43759	16835.3	20607.2	18275.4	13288	19201.5	15287.9	NaN	7801.92	5663.86	NaN	NaN	NaN	185260	181326	235190	228344	279180	225119
SYNGR2	O43760	21890.4	22397.3	22264	11664.3	28953.8	27730.2	258336	249355	212953	196030	221468	163739	NaN	NaN	NaN	NaN	NaN	NaN
SYNGR3	O43761	NaN	7937.61	NaN	NaN	NaN	NaN	NaN	NaN	NaN	NaN	NaN	NaN	32045.8	25688.8	23029.8	35146.7	23232.8	34990.4
SGTA	O43765	58373	60447	56574.3	68714.4	58538.2	60437	18922.9	27060.9	32046.6	26154.6	24681.7	28951.8	11540.1	8053.03	11299.8	9797.58	6992.88	4881.77
LIAS	O43766	20688.5	19518.3	22350.7	19532.2	17609.8	18354.3	5620.34	6821.85	8840.98	8706.47	10081.4	NaN	118203	141519	125239	133765	110859	93143.2
ENSA	O43768	62825.9	58657.4	54817.6	67860.3	62357.4	57474.5	56768	60835.1	107193	106262	74156.2	94529	793255	781763	764217	748218	825388	853043
SLC25A20	O43772	20677.6	25641.1	28987.6	23668.7	23614.5	21083.3	866428	853618	907789	975235	905040	906276	754153	757356	755235	792165	741077	730037
NARS1	O43776	714404	681274	702228	711956	735499	722065	771585	798367	706496	748301	754917	705381	29417.2	NaN	NaN	NaN	209872	NaN
KRT86;KRT83;KRT85;KRT81	O43790;P78385;P78386;Q14533	196380	191247	206415	144858	142838	160559	37160	38065.5	29380.5	32030.7	30393.2	22207	94197.9	93374.4	91505.9	96778.3	93082.9	93848.2
MYO1B	O43795	189056	162814	146571	174873	151797	157085	119775	109047	102073	98282.5	100946	108742	NaN	NaN	NaN	NaN	NaN	NaN
SSNA1	O43805	16870.1	NaN	8704.45	9258.96	16849.7	NaN	NaN	NaN	NaN	NaN	NaN	NaN	13345.2	11768.5	12588.8	20756.5	13544.4	19747.9
SLC25A17	O43808	87734.5	86608.5	95261.4	86084.2	87260.1	86461.4	15421.9	17310.1	14971.7	13699.9	14495.2	NaN	121151	108781	120517	109921	98141.2	106528
NUDT21	O43809	316021	337378	332972	334132	362052	342966	131367	133513	129442	106770	119354	146449	48649.2	44420.3	41719	49583.8	48346.3	43135.1
LANCL1	O43813	82572.6	80571.2	82527.7	83970.6	80887.7	82929	51388.5	57390.7	46836	48007.5	52710	51015.9	139507	143939	123930	135812	144370	139946
STRN	O43815	89482.9	72963.2	81206.9	74959.9	76752.5	74278	143400	130080	134246	142826	134527	158763	41119.1	40528.6	26235.6	36330.3	41787.2	48669.6
RRP9	O43818	307167	220762	202589	274746	227602	252333	34424.7	35031.8	47325.3	40236.3	47488	35618.9	124743	142047	147356	146335	148340	156018
SCO2	O43819	27276.1	23130.1	31990	22456.5	21776.5	37987.7	187404	191273	176854	150367	150625	194963	7616.22	8957.76	7823.75	9558.85	9293.6	8838.49
CFAP410	O43822	8982.12	8348.75	5735.22	8466.88	7992.89	6619.31	11631.4	14902	9901.52	11737.7	10210.5	NaN	35028.2	21999.7	29390	20482.2	21656.4	18535
AKAP8	O43823	66479.1	69577.8	70066.4	80906.3	71791.8	75946.5	24615.5	18401.6	26845	24922.3	32881.8	56272.3	25466.9	27122.3	27792.8	24079.9	25646.8	31630.4
GTPBP6	O43824	35076.7	34842.8	29275.1	36990.1	35377.1	33981.7	30742.5	28374.9	20858.1	24506.9	25913.1	28969.1	46523	69124.7	54581.7	80858.3	58332.6	59933
SLC37A4	O43826	51352.8	40231	50281.3	36432.2	36313	27908.1	25445	52125.1	39336.5	56845.2	54162.1	53345.8	NaN	NaN	NaN	NaN	NaN	NaN
ZBTB14	O43829	2547.5	2405.03	3297.85	1311.84	1831.09	2665.91	NaN	NaN	NaN	NaN	923.869	NaN	274186	289085	252384	247745	300553	280511
IDH3B	O43837	88259.4	83126.3	78618.8	84906.7	76935.4	80121.2	300267	305688	309829	291535	299578	312036	102026	98998.9	92811	98188.3	96336.6	103394
NRDC	O43847	134265	138871	147865	133375	138048	136850	87432.1	88788.3	89833.3	87054.5	87048.8	90679.3	880314	939636	874517	885630	878689	1.00254e+06
CALU	O43852	1.24996e+06	1.11741e+06	1210811	1.0394e+06	1.02908e+06	1044241	654685	783239	875085	924455	780994	814089	NaN	NaN	NaN	NaN	NaN	NaN
EDIL3	O43854	39762.5	38868.7	38862.1	40963.2	37715.8	39692.8	NaN	NaN	NaN	NaN	NaN	NaN	37479.5	34614.1	36435	34358.5	34669.8	34171.5
ATP9B	O43861	7804.61	6912.75	9801.14	6549.2	10213.9	6639.76	44854.9	43393.6	35190	37753.9	43118.4	38853.4	295534	281335	249722	283140	297518	303199
AHCYL1	O43865	201452	207627	188956	222259	208794	225524	305564	317176	340856	338414	326047	358162	33148.9	35863.1	33296.4	36248.8	38185.8	33084.2
KIF1C	O43896	50124.4	48761.4	47904.1	58695.6	46423.2	46328.3	46610.2	41924.8	33411.1	34609.9	31845.7	45073	8748.02	5492.01	5662.55	7077.36	3474.19	7202.45
PRICKLE3	O43900	3431.7	3158.21	NaN	6972.75	3524.89	2769.29	NaN	6649.37	4085.97	NaN	3323.15	NaN	NaN	11372.9	7736.56	NaN	18865.1	9332.5
EXTL3	O43909	47384.7	26912.2	38557.8	45588.5	46374.8	55824.4	NaN	NaN	NaN	NaN	NaN	NaN	9012.13	8824.8	7234.06	5805.34	8743.03	7528.21
ORC5	O43913	72639.2	75599.2	65457	75872.9	66853.9	71644.2	7805.41	11113.6	10715.9	10952.4	18290.4	26449.6	15606.4	36091.1	40720.5	39594.3	36923.7	42536.8
TYROBP	O43914	NaN	NaN	NaN	NaN	NaN	100551	39583.7	40746.8	25479.7	38104	33091.7	49503.3	148612	122401	161269	142000	127969	86734
NDUFS5	O43920	212500	200545	211339	218077	221490	217823	110353	113172	146740	129564	144649	173743	38227.7	42591.7	78064.2	82035.6	72520.4	54521.4
PDE6D	O43924	48713.4	54719.8	58129.7	59733.6	47040.8	54797.5	86223.8	81858.9	76407.8	68219.3	46946.3	38318.3	5454.07	5022.1	4196.05	4766.88	6316.58	1503.99
ORC4	O43929	61342.9	60795.4	50127.4	72319.4	58567.2	66560.7	3769.47	3691.15	6215.5	2832.5	6263.17	NaN	10540.2	6442.44	9867.58	17438.7	9250.06	9217.3
PEX1	O43933	17959.3	17053	15838.8	19165	17580.8	18302.7	10608.4	12599.9	9225.59	7867.4	9250.86	17543.9	NaN	12637.3	NaN	NaN	NaN	NaN
MFSD11	O43934	NaN	NaN	NaN	NaN	NaN	NaN	NaN	NaN	NaN	NaN	NaN	NaN	48616.6	47171.7	48623.7	50474	50695	45814
RAD21	O60216	154313	130546	133787	125216	137309	134718	56772.4	53975.7	49543.8	42321.4	50187.3	55240.3	208012	36681.5	45352.8	NaN	66632.3	40002.1
AKR1B10	O60218	55097.4	53130.3	117808	48562.3	45205.6	56172.6	NaN	282209	219136	125591	50620.7	106112	NaN	NaN	NaN	NaN	98822.3	NaN
KALRN	O60229	19327.8	NaN	17505.1	22199.3	23210.2	20431	NaN	11714.1	NaN	NaN	NaN	NaN	23897.3	26075.8	28376.9	30226.7	23054.5	24853.8
DHX16	O60231	68578	69019	67163.7	67456.1	63776.5	67282.1	31003.3	32431.8	27660.5	26116.4	25540.5	29233.6	204162	208399	203667	208840	148408	227071
GMFG	O60234	2013.33	64822.7	17621.5	45533	39652.1	11854.2	115342	147424	202810	268138	217891	179736	NaN	NaN	51190.2	66325.7	60615.1	NaN
PPP1R12B	O60237	11374.7	NaN	13666	8338.58	4045.12	9537.34	25544.4	8843.88	39869.2	NaN	NaN	NaN	6691.36	2460.69	NaN	4747.3	NaN	NaN
BNIP3L	O60238	6082.91	8710.7	11149.9	5687.83	NaN	8767.61	NaN	NaN	NaN	4095.26	5137.88	4853.51	NaN	NaN	NaN	9847.43	NaN	NaN
SH3BP5	O60239	8036.19	2429.31	NaN	4568.87	6369.9	6219.07	6751.74	8071.66	9086.52	NaN	NaN	NaN	NaN	NaN	220487	NaN	NaN	NaN
ADGRB3	O60242	NaN	50890.8	NaN	34634.9	NaN	NaN	NaN	NaN	36195.1	52139.7	NaN	NaN	4241.03	5724.34	6310.06	7807.17	7256.82	7151.81
HS6ST1	O60243	7866.04	9857.92	8981.35	6849.41	11259	11282.9	4644.17	4414.02	5467.16	7576.36	6289.32	7753.89	8488.58	12217.4	5077.41	65183.1	10182.1	8131.56
MED14	O60244	34089.8	34348.6	32610.3	31192.9	33142.4	31897	9199.04	10304.9	9701.3	8567.69	10100.8	NaN	NaN	NaN	NaN	NaN	NaN	4897.52
PCDH7	O60245	10791.8	11539.8	16196.7	16365	14986.7	15603.6	15607.1	14799.7	NaN	NaN	NaN	NaN	89931.2	91618.7	88200.4	92168.4	93191.2	98695.7
PRPSAP2	O60256	136540	134981	122031	135905	137184	131927	100344	100693	98174.1	91140.4	101452	101014	66402.5	68156.3	64023.5	65718.3	77337.5	62680.8
SMARCA5	O60264	419459	398249	368176	416548	379292	392664	54349.8	56910.6	54409.3	56418.1	58307.9	64430.4	15694.5	24072.9	17139.2	21591.2	14057.4	15373.6
ADCY3	O60266	5532.68	12136.1	8671.68	8403.13	11346.6	9032.13	16732.9	25064.4	12773.9	15921	14696.7	18104.7	139653	125075	NaN	363482	NaN	107076
KIAA0513	O60268	30088	50917.8	NaN	1296.92	1892.12	12722.2	203581	237832	154657	130316	137580	130100	167911	175843	168951	168562	164364	174047
SPAG9	O60271	60489.4	54238.1	55735	52884.8	56511.1	47575.9	141340	141911	138056	156829	156224	176089	NaN	NaN	NaN	NaN	NaN	NaN
ZNF292	O60281	7196	4788.56	5218.76	8116.14	6231.42	7036.27	3283.46	NaN	NaN	NaN	NaN	NaN	205723	18106.9	241149	NaN	NaN	NaN
KIF5C	O60282	45912.6	45588.2	19932	22778.7	44772.7	22502.7	2918.16	8485.36	2023.27	NaN	159821	NaN	NaN	NaN	NaN	NaN	NaN	37460.3
NUAK1	O60285	12817.6	NaN	NaN	NaN	NaN	NaN	NaN	NaN	3302.61	NaN	NaN	NaN	8904.79	9123.8	9135.05	8537.95	8024.96	8049.76
URB1	O60287	29577.2	30082.2	27850.7	34298.7	28907	31568.9	10753.7	10788.1	9115.54	8212.33	9721.74	10472.6	9733.35	7859.05	10123.7	13370.3	6023.25	11081.2
MGRN1	O60291	22894.7	24300.7	22659.5	25714.3	24303.1	24890	10717.6	13537.7	10256.8	10756.9	10897.1	NaN	7360.66	6920.24	8336.43	9112.4	6261.68	NaN
SIPA1L3	O60292	4947.84	4596.37	6985.59	3896.13	4562.42	4423.09	4639.63	5304.89	NaN	6830.5	7264.87	NaN	4533.86	5551.89	4418.4	3206.87	5278.88	5544.57
ZFC3H1	O60293	20575	19524	18481.8	19507.2	17869.2	19692.3	5833.49	6297.32	6455.08	4397.92	7801.18	NaN	NaN	NaN	NaN	NaN	NaN	NaN
LCMT2	O60294	12797.1	11253.9	11602.4	12672.5	12737.9	12173.5	NaN	NaN	4313.22	NaN	NaN	NaN	14015	12288.3	13902.5	13288.4	6166.93	8528.58
TRAK2	O60296	NaN	25276.1	NaN	NaN	NaN	36397.5	12038.9	5204.47	10785.7	13073.8	14367.7	NaN	NaN	NaN	NaN	NaN	NaN	NaN
LZTS3	O60299	4.35156	1.18892	2.137	3.16031	2.86786	2.74158	NaN	NaN	NaN	NaN	NaN	NaN	NaN	NaN	2517.59	1845.53	NaN	NaN
KATNIP	O60303	2490.24	3933.07	3783.31	3310.61	3147.56	3732.87	1250.33	3419.22	2100.13	2697.75	NaN	NaN	NaN	NaN	NaN	NaN	NaN	NaN
ZNF500	O60304	1860.05	NaN	NaN	860.671	763.366	1034.53	NaN	NaN	NaN	NaN	NaN	NaN	22218.9	25552.3	21314.9	26384.4	19686.1	22106.6
AQR	O60306	69659.2	67154.8	62732.2	77365.2	66481.3	70917.1	22418	25011.1	21418.9	21947.5	22500	23634.6	4449.91	4459.23	5290.39	5257.2	6431.44	5680.59
MAST3	O60307	3393.14	1892.75	2320.44	1579.45	2474.84	2461.73	7807.37	5906.4	4099.43	NaN	4676.7	NaN	NaN	NaN	NaN	NaN	NaN	NaN
CEP104	O60308	6207.09	7178.69	6529.33	6951.41	7730.54	5592.62	10182.2	NaN	NaN	NaN	NaN	NaN	NaN	NaN	NaN	NaN	NaN	NaN
ATP10A	O60312	NaN	NaN	3208.78	NaN	NaN	2952.39	NaN	NaN	NaN	NaN	NaN	NaN	273539	287120	286189	283502	297094	273011
OPA1	O60313	256734	267012	256443	262376	263828	256767	308235	337788	302440	299003	301345	329271	30821.4	31759	35424.8	27914.2	34591.2	25336.7
ZEB2	O60315	1373.52	31447.1	NaN	47866	24240.6	NaN	46041	51728.8	45851	34440.9	39010.2	50946.9	13858	13891.4	13128.4	14075.8	14472.2	10166
MCM3AP	O60318	36389.8	35536.8	33343.3	30825.2	32961.2	33234.8	18607.8	18874.7	17399.8	18415.2	17290.5	12090.4	89018.6	93767.5	84828.7	86605.3	88563.2	88785.5
PIP5K1C	O60331	15712.4	13830.3	14208.1	12551.7	14042.4	13593.5	103776	101481	103099	99975.5	105140	90128.6	44112.7	42950.5	44959.1	43429.7	44316	43891.3
KIF1B	O60333	17924.6	22816.4	21071.9	21895.1	21692.1	23023.3	43829.5	46161.1	45785.1	49335.9	46680.7	48456.6	NaN	NaN	NaN	NaN	NaN	NaN
MAPKBP1	O60336	1611.31	2122.38	NaN	3963.41	3423.97	3425.07	5740.67	NaN	5686.79	3557.33	NaN	NaN	33412.6	29766.4	32302.2	33980.5	36462.6	36308.7
KDM1A	O60341	226017	229818	205424	231495	214872	222517	30893.5	37554.3	31470	36012.6	29087.2	32794.5	46715.9	48203.4	50840.4	50095	49207.2	47428.8
TBC1D4	O60343	71068.8	71271.8	64960.3	78727.3	75138.8	70903.9	65722	64731.1	50981.9	46539.7	47830.7	49934.7	NaN	NaN	NaN	99744	5035.36	NaN
PHLPP1	O60346	7671.62	6122.46	2862.38	22907.7	7389.27	4069.93	5731.08	48187.6	14107.4	NaN	NaN	NaN	7066.78	9671.91	8791.6	8968.49	9834.68	8126.78
TBC1D12	O60347	7134.72	5376.23	56.0669	707.094	5087.04	5359.8	18507.7	10736.7	9399.39	3815.1	8207.43	NaN	174113	196858	205628	244872	129419	193225
NME2P1	O60361	61571.5	56215.7	103797	57080.5	69957.5	59184.2	153685	217174	87262.5	122497	143615	173053	3416.85	NaN	4238.58	NaN	3179.41	2396.33
HBP1	O60381	1001.45	NaN	NaN	NaN	NaN	2102.6	4349.4	NaN	2776.21	NaN	3109.85	NaN	29541.1	33564.6	24699	30976.2	31057.8	29283.2
FADS1	O60427	50429.5	43190.8	51745.7	50844.7	48573	54174	24081.7	26159.1	18414.1	17619.6	21703.8	13715.8	2.60193	NaN	NaN	NaN	NaN	NaN
PPL	O60437	5920.53	8118.68	5964.34	5413.46	4893.61	8237.38	NaN	NaN	1359.37	NaN	NaN	NaN	295212	296096	298048	298134	288378	295544
GSDME	O60443	11697.5	10553.5	12225.3	8371.54	9421.82	10801.9	330182	361183	325881	322100	321676	361833	19780.4	16670.5	22416.1	14479.2	NaN	17117.3
EVI5	O60447	4523.69	3212.68	6138.53	4107.24	4870.77	6815.59	15134.7	23984.3	12503	14366.2	14431.5	16456	75320.4	86627	70844.7	84722.1	82517.7	78314.4
LY75	O60449	11832.5	11247.1	11122.1	10090.5	13299.6	11591.6	58777.2	64994.5	61622	70024.8	70793.7	70916.6	88705	95432.8	88575.3	95769.7	85247.8	89007
NRP2	O60462	26614.9	22892.1	25419.4	24782.9	25036.7	24296.7	65179.2	76115.7	69442.8	73253.6	73709.1	82568	10468.9	13977.6	14068	14549.5	14518.1	15060.9
MAN1A2	O60476	17405.1	15674.3	17218.8	14778.8	18348.3	17077	14169.5	15387.3	13484.2	18622.8	12892.6	21828.9	49600.4	37527.5	63135.4	58140.2	45870.4	47850.2
GPR137B	O60478	NaN	NaN	NaN	NaN	NaN	NaN	54682.4	66105.3	54697.6	54877.4	55637.8	45602.2	NaN	NaN	NaN	NaN	NaN	NaN
ZIC3	O60481	25930	19833.8	25205.3	34446.6	29190.5	30734.2	NaN	NaN	NaN	NaN	NaN	NaN	52068.6	55612.6	56091.1	59141	52732.7	53170.7
PLXNC1	O60486	9796.65	12257.1	3308.31	4488.6	9862.18	6823.88	54975.7	59953.1	62229.1	65145.5	56404.9	68825.5	333279	352688	339723	334223	371660	371454
ACSL4	O60488	148278	162107	143352	155649	142566	145452	345140	313804	354249	359131	356792	352675	1.21429e+06	1.1711e+06	1.21581e+06	1171700	1.10409e+06	1.08115e+06
SNX3	O60493	270816	264011	261369	284720	276637	260695	1.16051e+06	1.18144e+06	1.17465e+06	1.20634e+06	1.30158e+06	1.2952e+06	90826.8	76317.5	79573.6	81992.8	70024.6	84873.5
DOK2	O60496	48727.4	3756.67	2811.16	NaN	235272	NaN	78263.9	88130.8	78801.5	92833	89323	96401	19206.9	22492.7	26440.2	19520.9	19389.8	19700.2
STX10	O60499	5023.71	6493.63	3072.08	5786.53	5520.96	8289.92	13230.5	15723.4	18357.2	24695.7	NaN	NaN	39868.4	37113.2	35249	43224.3	38002.2	38423
OGA	O60502	272402	283931	270749	273754	275754	269786	46731.6	41142.3	40840.7	41280.2	39612.9	45113.7	NaN	55704.2	189573	NaN	NaN	75828.2
ADCY9	O60503	NaN	19014.6	NaN	15956.5	14077.8	14947.3	70397	NaN	84406	NaN	67624.8	81983.2	63428.5	68002.8	69500.4	73704.5	61267.9	58228.5
SORBS3	O60504	39231.8	35324.5	38003	33591.6	33943.4	35046	79873.7	86603.5	67561.2	67035	72804.2	77689.8	1.14109e+06	1.07175e+06	1.13933e+06	1.13993e+06	1.09755e+06	1.06423e+06
SYNCRIP	O60506	1.73785e+06	1.71012e+06	1.657e+06	1815833	1.67614e+06	1.64772e+06	1.17267e+06	1.18808e+06	1.10983e+06	1134773	1.18107e+06	1.17408e+06	NaN	NaN	NaN	27322.9	7425.33	NaN
TPST1	O60507	4067.09	3101.35	3324.6	3844.37	3234.26	3650.8	NaN	NaN	NaN	NaN	NaN	NaN	22210.3	22545.1	23441.9	26611.5	24601.8	22118.7
CDC40	O60508	57433.8	47203.9	52352.8	52904	47045.6	46480.8	17487.3	28590.3	19737.5	19419.4	21469.9	18108.9	NaN	NaN	NaN	NaN	NaN	NaN
B4GALT3	O60512	6133.11	NaN	6701.94	NaN	6718.59	NaN	NaN	NaN	NaN	NaN	NaN	NaN	NaN	NaN	NaN	NaN	NaN	NaN
B4GALT4	O60513	41152.5	40660.8	53304.3	49634.4	36332.1	27276.7	NaN	4603.9	NaN	5428.54	NaN	NaN	12307	14399.2	15131.6	13507.7	14342.5	16696.7
RANBP6	O60518	8985.85	10341	8897.49	11670.2	9183.75	10071.6	15735	16234.3	14334.2	15416.5	16090.5	17549.3	61538.6	75396.1	NaN	NaN	73403.8	73554
TDRD6	O60522	22339.2	22254.7	22670.5	20031.1	23693.2	70159.9	75265.5	NaN	73525	73935.2	47577.7	29550.9	113446	121087	109731	103145	112477	112302
NEMF	O60524	88056.3	90321	85151.9	100875	93611.8	93177.7	129851	121491	107760	121970	122579	138561	38614.8	36497.1	39679.6	31450.3	27675.3	32895.7
GMDS	O60547	136448	144851	127893	148587	143132	133179	42480	43414.4	34787.5	42006.8	42276	34844.5	121559	132161	129499	117612	135949	131400
NMT2	O60551	51777.9	53245.2	54509.8	52709.9	57178.2	57138.5	145986	171039	157420	131497	137385	136186	3954.08	4912.18	NaN	10188.8	NaN	NaN
CCNT1	O60563	7778.89	9457.88	12838.6	8381.29	7771.1	9298.08	7906.46	8146.66	7406.79	8900.77	10387.2	NaN	162114	NaN	NaN	NaN	NaN	NaN
BUB1B	O60566	69123.7	52282	74312.2	71030.1	65454.3	45326.4	NaN	3789.7	NaN	NaN	3254.63	NaN	607738	589268	641363	654168	606899	616297
PLOD3	O60568	425185	422499	450964	427407	464612	454785	665154	689838	631601	599296	603854	582298	55540.3	53523.4	34645.7	41629.9	30691.6	34825
EIF4E2	O60573	104845	100016	102184	92443.6	99892	94730.1	43315.1	61456	56660.3	65571.6	55658.8	56682.6	11598	5628.02	10178.8	8262.25	7120.81	10000.7
CCNT2	O60583	10332.9	10764.9	13622.3	8961.4	13433.6	15742.9	8655.73	5940.64	5943	4129.29	9307.97	NaN	226427	NaN	99531	216904	226983	289389
TLR5	O60602	728725	655050	715275	33112.6	238578	847727	263369	335974	230509	322577	200884	304843	74726.9	72458.2	70368.2	72279.9	68633.6	71292.6
TLR2	O60603	933.369	965.126	1027.18	NaN	266112	NaN	43954.4	44733.2	44271.5	51988.1	42152	51804.4	203855	207739	203138	213855	211410	201447
DIAPH1	O60610	159620	153723	159242	141691	153660	143885	224898	215224	188412	188598	194601	206342	32342	38961.7	42064.7	49059.3	48299.5	43144.9
SELENOF	O60613	68907.7	74125.9	61524.5	62333.5	57823.5	57252.1	22788.2	31754.5	65602.3	51666.8	45715.3	34206.6	NaN	NaN	NaN	NaN	NaN	NaN
TSPAN2	O60636	NaN	1443.2	NaN	NaN	NaN	NaN	NaN	NaN	NaN	NaN	NaN	NaN	13838.4	15251.9	18556.2	NaN	15891.7	13077.2
TSPAN3	O60637	27266.4	17559.9	25521.1	16693.8	21844.5	15088.3	15021.5	16291.5	14798.5	12772.8	16591.1	NaN	1483.89	NaN	NaN	2363.09	1533.16	NaN
SNAP91	O60641	NaN	NaN	NaN	135.336	1096.45	NaN	NaN	1220.59	NaN	NaN	1433.9	NaN	140823	140901	135559	153091	144469	143108
EXOC3	O60645	68632.5	71040.1	60849.7	75518.7	68998.1	74485.7	143169	162772	140234	139133	145896	159417	NaN	6140.82	NaN	9278.98	10291.3	NaN
PDE8A	O60658	NaN	NaN	NaN	NaN	931.912	NaN	5955.17	8830.98	4963.71	7422.2	8015.88	NaN	474422	447728	454014	447737	432535	465225
PLIN3	O60664	125263	130636	118315	108359	103181	125218	411393	434366	633297	554535	492528	568805	NaN	NaN	NaN	NaN	NaN	2550.68
SLC16A7	O60669	1766.72	NaN	NaN	1213.52	1658.78	NaN	NaN	2882.03	NaN	2474.69	NaN	NaN	NaN	11224.5	NaN	NaN	19996.9	16267.7
RAD1	O60671	33786.3	37700.2	30357	29624.7	36721.1	32448.7	NaN	NaN	12090.3	14733.9	NaN	NaN	42424.9	27570.7	39288.6	29153.8	37347.7	51337.8
JAK2	O60674	9779.48	4031.33	10386.2	7679.08	9489.38	4720.04	21495.5	17659.4	18822.1	93335	25286.4	NaN	NaN	NaN	3414.62	NaN	NaN	NaN
MAFK	O60675	NaN	NaN	NaN	NaN	NaN	NaN	NaN	NaN	NaN	NaN	NaN	NaN	13687	24136.7	21556.2	14827.7	11624.9	11803.2
PRMT3	O60678	43074.2	47417.6	42792.5	49662.2	55519	47718.5	9076.41	18325.9	12004.6	15423.6	12027.6	26142	16187.7	17159.6	14244.4	21055.8	6304.23	18811.3
PEX10	O60683	14964.3	3802.8	14174	17227.6	17209.2	17423.3	19899.8	21342.9	14338.5	15625.4	23661.2	22314.9	188754	184277	192002	184800	176254	184341
KPNA6	O60684	360851	363076	333086	397197	361932	366601	181254	151887	171504	180115	195982	176182	125067	125612	126361	138303	126329	123244
UGDH	O60701	358094	384092	352464	425146	384786	420002	134606	140284	121404	127272	118163	139908	52871.1	54945.7	63225	56158	67574.3	53370.2
TPST2	O60704	80878.2	66512.1	74727.2	78605.6	87057.2	79078.5	60763.7	57550.1	67021.8	60850.6	64055.4	63990	577072	584185	603797	565964	501018	483268
LPXN	O60711	454961	12691	112131	NaN	12991.7	2.27994e+06	498526	487901	544269	610465	597145	636825	167436	135396	178544	153039	121399	108468
CTNND1	O60716	512891	526261	512754	532047	532493	511602	165243	150189	151951	115138	137753	167521	2355.38	NaN	3724.64	NaN	4051.59	3040.43
SLC24A1	O60721	NaN	NaN	NaN	NaN	NaN	NaN	3734.75	5004.37	2948.32	3043.72	3898.42	NaN	28841.1	35946.7	35385.7	21743.6	34723.9	32618
ICMT	O60725	65787.9	72225.1	60979.5	70198.2	82129.5	76804.8	25714	27471.8	39221.1	28761.3	37063.6	32164.4	NaN	NaN	NaN	NaN	NaN	36854.7
PLA2G6	O60733	13367.2	11203.1	11059.1	8709.62	9410.54	9038.44	NaN	NaN	24478.2	NaN	12452.3	3603.42	103400	96277.8	90733.8	98734.1	95248.4	71906.7
EIF1B	O60739	120071	86238.9	114169	101119	120447	88584.6	85480.3	89404.6	76988.9	60543.3	56157.4	75610.5	889085	890368	913459	874620	865021	887495
SNX2	O60749	261438	273201	264353	266711	254672	263236	1.00118e+06	918522	968296	942149	895446	942602	25459.4	18019.3	23690.6	29301.3	23064.1	16857.9
CYTIP	O60759	NaN	NaN	NaN	NaN	NaN	NaN	48412.6	43226.4	NaN	29141.2	27339.1	NaN	1.42313e+06	1.34948e+06	1.46408e+06	1.36247e+06	1.49092e+06	1.35181e+06
HPGDS	O60760	NaN	NaN	NaN	NaN	NaN	NaN	1.52285e+06	1.3802e+06	1.68182e+06	1.67817e+06	1.59018e+06	1.35243e+06	664139	665977	667539	661365	682871	633887
DPM1	O60762	580168	619904	597384	601156	614987	599282	645558	704329	596234	624215	611985	659067	890541	908828	880498	912044	890556	877316
USO1	O60763	619684	565546	651549	548379	596024	564096	864436	900568	825436	832450	810569	998406	NaN	NaN	NaN	NaN	NaN	NaN
ZNF354A;ZNF354B	O60765;Q96LW1	1212.43	1747.1	NaN	1688.96	1125.75	NaN	NaN	NaN	NaN	NaN	NaN	NaN	NaN	NaN	NaN	NaN	NaN	NaN
SLC19A2	O60779	6034.33	4494.83	5509.21	4575.92	4937.36	4590.04	NaN	NaN	NaN	NaN	NaN	NaN	54271	52653.5	89276.5	81179	83018.4	40110.8
MRPS14	O60783	105359	85263.4	53770.1	141685	105359	77799.8	153422	70389.7	87183.3	45650.8	66102.4	86538.6	154717	163479	153230	180436	177410	185066
TOM1	O60784	22419.4	16493.6	17296.4	18342.6	17111.4	20388.5	134930	165456	183926	182988	176180	176876	46848	47836.3	46858.3	47710.6	45245.9	49610.9
PFKFB2	O60825	29941.9	27191.4	24920	30773.8	26584.6	27963.6	46812.7	44619.1	43280.6	45280.7	45526.5	43461.2	279510	247149	277117	258300	233907	233528
CCDC22	O60826	23323.9	24328.8	21123.1	21712.8	21985.7	22728.7	288207	288677	271187	249462	264112	309793	112274	96999.3	111612	132537	120828	90699.4
PQBP1	O60828	257006	243895	283862	254966	272071	255191	116974	130971	95297.1	123689	113852	139378	79640.4	88005.1	76981.3	87694.2	75195.4	75605.1
TIMM17B	O60830	205072	160383	218390	128737	166945	131145	88193.2	87550.4	83003.8	92336.8	78517.9	106145	29043.6	27378.5	26291.2	19724.2	17003.4	24957.3
PRAF2	O60831	31971.7	93391.5	28205	92674.4	102322	99967.1	19590.7	19584.8	24157.4	18912.7	17116.1	17560.8	114725	135208	124712	135112	124388	113517
DKC1	O60832	455482	362965	344974	406908	348988	364444	121508	137127	121116	133884	122411	132114	165319	169954	170428	167815	161371	159817
EIF5B	O60841	356009	353020	360150	352792	368885	349532	191708	192473	162391	153643	156672	188790	7208.28	14122.6	12155.9	12759	8757.4	10475.3
TRIM13	O60858	17596.7	15386.5	12579.8	15705.6	13391.7	15348.8	11043.3	14519	8415.7	10793.9	12669.3	NaN	144473	101309	146357	135444	98533.7	84746.6
GAS7	O60861	15049.4	9189.07	4509.68	10972.1	10473.4	4982.06	128920	116630	138999	113504	132501	126809	230585	345911	281208	300771	318207	150319
EDF1	O60869	428704	412799	522360	350725	450066	363413	250979	252838	151255	249209	228119	340933	14292.6	16445.1	17303	5546.55	5544.02	13189.9
KIN	O60870	109659	95118.6	92389.6	102797	105519	101613	19465.9	18846.5	13965.4	13276.9	19604.3	16845.5	13772.4	14073.7	13421.7	15220.4	14369.7	13081.3
DIAPH2	O60879	2629.73	3027.13	3113.73	3068.21	2634.27	2805.29	15717.8	17665.7	15051.2	14696.8	15276.6	16825.8	NaN	NaN	NaN	NaN	NaN	NaN
GPR37L1	O60883	NaN	25.0679	NaN	52.5025	434.976	NaN	NaN	NaN	NaN	NaN	NaN	NaN	128739	119317	127852	132274	103336	111336
DNAJA2	O60884	344930	321162	347810	297845	308487	290142	95157.4	82799.7	99115.2	114257	102190	126380	20351.2	20711.9	16180.2	19072.9	18360.4	21935.3
BRD4	O60885	92164.2	85835.4	94605.4	85984.2	92840.1	84042.5	21851.3	25454.7	16045.4	17641.3	19897.8	23237.8	NaN	29533	NaN	36339.6	33020	27980.3
CUTA	O60888	61193.8	60947.6	50866.5	76947.6	66674.8	64171.1	33780.1	40323.2	30509.7	25019.7	NaN	NaN	17268.7	NaN	21864.2	21440.7	NaN	NaN
OPHN1	O60890	3123.14	4479.34	NaN	3108.4	2140.98	2721.68	11298.1	7748.6	11531.4	NaN	11043.4	NaN	12981.8	11949.3	15742.8	13474	12495.2	10236.7
SMPD2	O60906	9976.91	10310.1	10346.6	11714.8	11618.6	11939.7	17220.5	17737.8	16305.5	13763.8	15714	13168.8	NaN	NaN	NaN	NaN	NaN	NaN
TBL1X	O60907	4980.74	3750.43	4958.78	6508.28	5530.89	5925.6	5122.5	NaN	NaN	NaN	NaN	NaN	NaN	NaN	NaN	NaN	NaN	NaN
CTSV	O60911	102520	109209	104074	106024	129731	124292	NaN	NaN	NaN	NaN	NaN	NaN	NaN	9724.55	594.07	3638.03	3233.38	3964.3
HUS1	O60921	13073.1	10250.9	13293.2	9972.87	5964.26	9970.21	5611.3	4835.06	2475.33	539.891	4543.07	NaN	20167.6	23776.6	22208.4	19818.7	16317.1	21355.9
PPP1R11	O60927	6879.37	6291.91	3108.25	6523.17	5169.7	4813.38	17956.6	21279.1	24608.8	18812.6	18691.1	16562	11234.4	5710.96	7593.5	10376.3	12341.9	9722.82
RNASEH1	O60930	10892.3	9430.22	9428.09	15771.3	9525.62	12028.3	15941.9	12426.6	24452	8902.81	7890.16	NaN	32725.4	42755	32274.6	34442.9	30901.8	30115.9
NBN	O60934	42542.7	43544.2	43620.4	44728.2	41720.9	42844.6	31433.7	29460.1	28356.7	32326.7	33316.1	27387.1	61802.3	66522	57984.9	65556.4	68835	60708.9
DTNB	O60941	48938.2	43074.9	46204.8	56294.6	54582.5	48681.1	65753.9	77728.8	56072.5	59111.1	62495.2	59432.5	13074.7	11642.4	10913.6	13104.7	10897.9	15763.5
RNGTT	O60942	33286.5	37335.8	31688.9	38160.8	36106.7	38092.3	9556.8	11469.8	11208.3	11748.7	14697.9	21099.9	77184.7	85466.5	71564.2	80741.2	72564.1	84716.2
LILRB3	O75022	30570.2	44549.8	123681	77708.7	80519.3	NaN	39999.2	48714.4	51749.5	58783	51966.1	73266.2	12398.9	14858.1	12415.9	12799	15680.8	11160.6
LILRB5	O75023	NaN	NaN	NaN	NaN	NaN	NaN	13184.6	15763.8	15264.9	12779.9	15512.3	4639.58	138699	140173	134436	138276	142095	141725
ABCB7	O75027	156187	160300	145396	156691	172283	160463	133966	140700	157845	149051	144300	167092	49181.2	43247.7	56430.4	25913.1	61273.4	45471.6
MITF	O75030	17049.5	15850.6	13324.7	16330.5	19079.1	20475.8	9386.06	17787.9	37442	49174.6	56555.8	84455.4	NaN	7147.37	6105.8	NaN	NaN	NaN
KIF21B	O75037	6781.44	7592.05	7292.21	6988.44	7584.52	7209.22	3857.67	3274.62	3971.43	4353.03	2728.11	NaN	57536.4	50371.3	58541	57924.2	52721	48448.6
SRGAP2	O75044	20893.2	20703.5	23378.6	23997.3	23243.4	23343	45321.4	47772.8	39729.4	43898.9	44830.2	49707	NaN	NaN	4139.41	NaN	NaN	NaN
PLXNA2	O75051	NaN	5364.12	9128.17	8041.07	4655.05	4765.36	5993.96	4469.38	NaN	7339.26	6487.51	NaN	50071	54622.4	54653.7	65066.7	1.26242e+06	NaN
NOS1AP	O75052	14597.4	11821.9	16815.9	17201	13211.8	14245.1	11405	14629	2190.59	42388.8	56859.6	NaN	17826.7	NaN	NaN	13415.6	19620.2	14684.8
IGSF3	O75054	17676	15330.9	17771.4	12931.7	15258.5	13916.5	27676.3	NaN	37041.5	28558	28033.1	NaN	18644.3	18629.1	19261.1	20579.6	21483.4	18868.8
FAM20B	O75063	71145.1	72295.6	79153.5	61972.9	67508.3	64374.2	18957.8	26122.9	19311.2	22157.6	19042.4	NaN	64023.4	64705	57450.8	67131.9	63993.9	70513.4
DENND4B	O75064	7213.66	6007.67	4198.27	6578.84	5226.34	5542.76	68173.4	66675.6	67255.6	64828	59033.7	72874.1	113727	NaN	NaN	NaN	NaN	NaN
EFCAB14	O75071	16756.3	13986.1	14069	14910.4	14404.8	12627.9	5869.21	NaN	100266	NaN	NaN	15717	4.8642e+06	4.79494e+06	4674474	4.8377e+06	4769127	5.05709e+06
WDR1	O75083	1.60563e+06	1.87458e+06	1537850	1492019	1.4401e+06	1.41121e+06	4633265	4.97178e+06	5961854	5.82168e+06	5.61942e+06	5.4533e+06	NaN	5151.24	NaN	NaN	NaN	14541.5
FZD7	O75084	330142	377771	368350	342212	297660	358062	NaN	NaN	NaN	NaN	NaN	20208.1	1.09443e+06	NaN	943732	1.16607e+06	NaN	NaN
SLIT3	O75094	NaN	NaN	NaN	NaN	NaN	NaN	1.16882e+06	NaN	670852	719394	766133	958483	NaN	NaN	NaN	NaN	NaN	NaN
MEGF6	O75095	658.824	322.89	144.596	983.313	724.66	762.767	1179.14	NaN	1926.86	NaN	NaN	NaN	NaN	NaN	NaN	NaN	NaN	NaN
LRP4	O75096	7261.44	3600.49	3972.35	3371.96	4005.61	NaN	NaN	NaN	NaN	NaN	NaN	NaN	19187.9	14649.7	13629.5	16805.8	18188.7	16382.4
ATP9A	O75110	10436.6	8801.29	14342.9	4992.99	6288.89	8471.45	25614.9	24558	21020.9	26668.5	22427	25217.8	16950.4	20010.3	15092.1	18738.5	16188.5	16480.3
N4BP1	O75113	17602	16975.9	18570.3	18657.1	18986.7	18356.1	16218.6	15711.8	15318.9	16557	14559.2	28946.5	100890	97704	99467.3	108104	107739	99966.2
ROCK2	O75116	60831.5	58902.2	62995.2	51729.1	57764.8	53033.2	103195	105234	94759.3	104846	97335.7	111661	33233.5	39755.5	33194.2	27869.5	30987.9	30839.8
CLASP2	O75122	42607	42598.8	42957.4	41028.2	43599.7	42123.2	34535.7	33246.2	38149.2	33676	34841.7	34883.2	21793.5	17289.2	18217.9	15190.2	14392.5	13064.4
PTCD1	O75127	38092.9	37541.5	36176.2	38349.9	37597	37969.6	12500.5	9533.66	11730.8	15512.4	14094.2	15878.8	18554	14724.1	19811.9	NaN	NaN	22950.3
COBL	O75128	7483.09	7810.94	8724.5	21478.8	17818.8	21784.3	NaN	NaN	NaN	27246.9	22355.2	NaN	249439	239756	249281	244174	260489	239387
CPNE3	O75131	227187	262486	243710	244733	255953	258025	243154	223272	250274	270408	259503	242826	10566.5	16447.8	14415.3	14054.9	20948	12219.1
DEPDC5	O75140	3172.23	4641.47	3972.92	4403.05	4177.36	4275.24	14775.5	17108.3	12048.4	17372.4	13887.9	19041.5	11983.6	19604.9	9591.13	9639.15	15387.1	15532.8
ATG13	O75143	16231.8	17357.5	15818.2	16426.5	13337.7	15983.5	14051.7	17403.3	12402.4	13535.5	12567	16321.6	36222.2	45857.2	44425.4	41243.1	37762.2	54256.6
ICOSLG	O75144	5008.23	3984.84	3226.92	2644.01	2963.1	4755.55	32817.3	38346.9	42509.3	45346.7	44544.7	54559	140921	73165.8	NaN	NaN	NaN	NaN
PPFIA3	O75145	11452.2	37067.2	NaN	59029.1	15395.5	9499.84	NaN	19380.2	NaN	423471	NaN	NaN	5120.85	NaN	NaN	8262.5	NaN	NaN
HIP1R	O75146	2118.55	1785.75	7808.79	1297.03	4739.9	2654.69	NaN	NaN	NaN	NaN	NaN	NaN	9090.56	8690.53	8216.38	7856.97	9535.49	9201.24
OBSL1	O75147	38965.5	33543.5	35704.4	39813.1	35715.7	26623.4	11510.4	13105.5	11207.1	11909.3	11976.3	19929.3	30994	31430.8	24020	30050.1	27842.6	26448.4
RNF40	O75150	73798.1	71918.6	70692.7	71049.7	71044.2	68237.2	29844.9	34216.5	30189.8	26748.3	27169.6	35702.2	NaN	NaN	NaN	NaN	NaN	NaN
PHF2	O75151	5095.99	8883.83	5468.55	4176.64	4940.69	4644.73	5791.96	NaN	NaN	NaN	NaN	NaN	21555.9	20310.6	21640.4	22333	22209.8	22794.8
ZC3H11A	O75152	72499.1	66826.5	73444	75560.6	74453.6	79256.4	22249.9	25351.8	19165.3	17611.7	19854.7	22774.5	70779.7	72200.6	74629.9	65259.6	72151.2	67623.3
CLUH	O75153	215620	228414	219507	221367	210300	212157	77891.3	79535.2	73437.5	62456.4	70123.9	70800.4	NaN	4742.52	NaN	11148.2	4548.27	6176.53
CAND2	O75155	21976.5	19431.4	21678.6	22631.6	23903	30329.7	6173.49	6125.01	4754.58	NaN	4650.1	NaN	21531.7	21593.2	22702.4	25240.5	22548.7	23075.5
TSC22D2	O75157	15934	8138.04	16492.5	13380.1	14038.5	12941.1	23081.8	20307.3	23158.9	22733.8	21624.7	30520.3	NaN	8442.75	NaN	NaN	NaN	NaN
KDM4A	O75164	19995.8	22187.4	22591.9	23975.5	23803.2	24180.6	4271.23	7310.97	2326.71	NaN	NaN	38209.3	291995	301143	285925	298050	294556	298475
DNAJC13	O75165	77229.6	72753.1	73345.7	71249	72890.4	67782.8	291076	291956	270386	261929	272648	282226	25323.1	15996.3	22737.7	22951.4	13940.7	15406.3
PHACTR2	O75167	6920.23	6269.99	7616.57	7537.21	8130.31	6662.01	27224.6	23947.4	17569.8	15805.8	19501.2	26072	33153.9	38057.2	38476.8	42778.1	38046.3	36639.8
PPP6R2	O75170	22473	20392.8	17318.6	23753.7	21695.2	21634.8	35343.5	39428.9	43259.2	40361.4	31873.5	41085.2	54894.9	63899.1	54155.3	53933.2	53775.8	53982.1
CNOT3	O75175	148251	143587	143141	136210	143558	150641	49946.5	49689.8	47402.5	55598.4	52753.5	49141.9	74173	67617.7	66325.8	70921.8	81183.7	69163.5
ANKRD17	O75179	172108	175017	179132	175253	170571	169354	69868.6	66578.1	56283	58641.9	63119	71988.8	3421.21	4817.54	2174.52	2068.42	4923.62	3470.98
SIN3B	O75182	9272.79	11418.1	10783.3	12257.7	10950.6	13465.6	4615.64	3922.33	3294.68	4785.14	4203.17	NaN	29510.4	25088.8	32398	26860.3	27881	26710.5
DNAJB6	O75190	99601.4	77171.5	84444.8	65642.3	63259.5	73057	19913.1	22978.7	22195.2	32227.7	28573.8	26790.9	52602.5	57336.4	50722.4	48764.3	59311.1	57436.1
XYLB	O75191	6203.95	5809.33	84492.3	106518	7736.27	64747.3	58661.7	59764.4	54085.1	49046.3	73803.8	53899.4	NaN	NaN	NaN	NaN	NaN	NaN
PEX11A	O75192	944.236	980.102	NaN	767.581	NaN	NaN	NaN	NaN	NaN	NaN	NaN	NaN	NaN	NaN	NaN	NaN	NaN	NaN
LRP5	O75197	NaN	NaN	NaN	543.333	2831.42	2882.14	NaN	NaN	NaN	NaN	NaN	NaN	13232.7	8740.49	19084.8	15006	15029.9	12841.6
TMEM127	O75204	5958.41	7047.75	14037.3	5521.37	3903.5	6927.31	21179.2	23002.9	16141.1	23387.4	15971	17791.5	16319.2	18023.8	15411	16175.6	15914.6	16235.7
COQ9	O75208	14381.5	11781.1	9054.22	13390.4	12108.2	11835.4	21509	22711.2	23121.5	20076.9	18154.3	21756.2	243526	248914	248269	239048	284707	272661
GGCT	O75223	148499	145632	149465	118186	133326	125227	280674	311682	253686	238507	263218	342723	109137	113258	102526	106780	97487.9	95847.2
NDUFS7	O75251	160745	161665	159553	149033	145597	167220	121327	149339	98915.6	102410	122593	101891	26834.7	26655.5	30844.4	30927.8	28401.9	38199.7
RTN2	O75298	6846.18	7468.35	8577.06	5758.61	5246.7	6358.28	41520.3	22566.2	20446.2	37323.5	29720	31657.8	150689	159449	158533	160424	159967	161483
NDUFS2	O75306	254207	263625	276223	276479	285128	269411	181460	175345	160664	152621	167659	189880	NaN	NaN	NaN	NaN	NaN	NaN
UGT2B11	O75310	NaN	NaN	NaN	NaN	NaN	NaN	NaN	NaN	NaN	358.973	NaN	NaN	20127.4	20675	23303.1	18080	21860.2	25861.5
ZPR1	O75312	47034.6	47301.6	49030	38676.6	35297.1	44203.9	10823.6	17249.7	23248	19801.4	15145.9	13107.9	6837.52	4187.37	9102.92	5459.96	4790.35	7890.76
USP12	O75317	1877.92	1276.05	731.887	652.523	NaN	NaN	6963.42	5665.04	8784.37	6473.98	7545.92	NaN	5632.52	7499.06	7186.79	5809.3	3509.45	6162.91
DUSP11	O75319	16493.1	14065.5	15698.3	19981.7	17930	19973.1	9833.1	9542.3	8825.14	10835.7	11559.7	9409.73	835313	740388	828088	801059	745349	704303
NIPSNAP2	O75323	168579	153750	187575	164721	154623	146200	773845	760732	819946	811143	865966	1.00058e+06	8201.38	10035.9	9364.26	6285.48	7716.27	10672.9
SEMA7A	O75326	9889.99	8746.69	10328	6227.57	6695.06	8502.08	17150.7	15423.3	16007	13435.3	14592.6	11652.9	17907.5	36331.1	NaN	NaN	NaN	11593.5
HMMR	O75330	21625	18076.5	21703	19715.2	18055.2	16596.7	13872.7	NaN	73213.9	25220.8	NaN	NaN	4798.85	NaN	NaN	5588.56	NaN	NaN
PPFIA2	O75334	7390.73	6918.31	7053.09	NaN	8387.87	7651.23	NaN	3686.58	6798.6	NaN	NaN	NaN	198707	220416	222876	225143	261542	221388
PDCD6	O75340	180895	181329	179027	200251	188933	198824	191634	204221	221148	206449	216774	208928	NaN	NaN	NaN	NaN	NaN	NaN
ZNF253	O75346	5350.59	7984	3372.9	7656.19	7418.08	6818.38	NaN	NaN	NaN	NaN	NaN	NaN	78624	72301.2	71057.6	65495.7	73852.4	81530.5
TBCA	O75347	94951.9	107894	92836.3	114653	94038.6	112576	64684.3	53547.4	77336.4	69203.5	51055.2	70257.6	1.32446e+06	1.29306e+06	1616788	1.35653e+06	1.14649e+06	1.13944e+06
ATP6V1G1	O75348	107646	86312	113303	88837	91187.3	83076.1	662277	799795	1.08128e+06	1.15075e+06	994858	1.37901e+06	350518	341169	378667	351635	342469	337680
VPS4B	O75351	191771	175642	167257	212389	192772	186708	285268	291526	346352	350989	306939	377030	515121	517154	577766	562483	526717	488554
MPDU1	O75352	365756	340794	347721	357933	370331	356528	470668	541582	489267	543754	477355	425246	NaN	23.5746	3616.45	NaN	NaN	5401.85
ENTPD6	O75354	9548.17	6623.27	8882.56	7429.82	7724.79	7472.43	NaN	13638.8	6542.97	NaN	5360.94	4539.23	NaN	NaN	NaN	NaN	NaN	NaN
ENTPD3	O75355	NaN	NaN	NaN	NaN	1311	1408.99	NaN	NaN	NaN	119440	30363.5	NaN	8740.53	NaN	3610.44	6733.8	6138.38	4573.32
ENTPD5	O75356	21235.2	NaN	NaN	NaN	NaN	NaN	NaN	6986.29	6824.64	3601.51	3505.54	NaN	7817.03	5906.82	15965.6	NaN	9738.27	9239.82
ZNF217	O75362	18824.2	28057	20119.9	18114.8	18881.1	15336.6	4509.33	10352.8	11674.1	NaN	8334.56	NaN	NaN	NaN	NaN	NaN	NaN	NaN
PTP4A3	O75365	2346.28	2105.33	2139.99	1880.47	2747.66	2032.65	2776.58	2110.36	1704.12	NaN	NaN	NaN	3.19216e+06	3.84269e+06	3.62108e+06	3.71902e+06	3328651	3491235
MACROH2A1	O75367	1.88824e+06	1.31335e+06	1.30178e+06	1.67213e+06	1201850	1.437e+06	4136306	4.61382e+06	3.75138e+06	3827898	4.1146e+06	4304876	820447	886452	812994	786295	797524	949835
SH3BGRL	O75368	68022.1	52586.8	49639.2	47035.8	65299.7	61011.4	594183	734524	862553	935172	870297	906747	1.70319e+06	1.76096e+06	1.77628e+06	1.82576e+06	1.73448e+06	1.76407e+06
FLNB	O75369	1.23481e+06	1.16537e+06	1.273e+06	1.12826e+06	1.19651e+06	1.17627e+06	1.71501e+06	1.81566e+06	1.58541e+06	1.77691e+06	1.75536e+06	1.99159e+06	7836.74	16555.3	10655.6	7580.7	4571.63	551.436
NCOR1	O75376	11455.3	8754.05	10425.8	11171.1	11274	11055.9	10076	9463.2	11522.1	1405.26	6498.78	24330.6	NaN	NaN	NaN	NaN	NaN	NaN
VAMP4	O75379	6670.07	4077.04	10885	3317.29	336.502	2327.04	NaN	NaN	15191.9	NaN	NaN	NaN	22624.9	19816	23697.8	18289.9	15179.3	28795.6
NDUFS6	O75380	34375.7	30557.7	38335.6	37466.8	36027.4	38955.8	15091.6	12444.2	25894.3	29718.4	19757	11772.6	53673.7	46738.1	57229.4	55453.5	52808.5	54921.2
PEX14	O75381	37809.6	21012.3	35816.9	23640.9	20395.8	27931.2	41734.5	43150	46333.3	42501.1	41088.6	41589.4	17709.1	22361.2	15405.5	13094.7	23200	15990
TRIM3	O75382	12939	13190.8	12039.4	15845.5	13799.2	12482.8	17971.8	19416.7	15237.3	14973.1	26068.6	15836.2	3743.24	NaN	NaN	NaN	50071.4	101422
ULK1	O75385	6924.63	6759.22	13932.9	7128.98	6304.48	7192.23	111604	2846.14	2665.8	3686.23	6365.98	NaN	NaN	NaN	NaN	NaN	NaN	NaN
SLC43A1	O75387	409.724	NaN	1020.71	NaN	627.185	NaN	NaN	NaN	NaN	NaN	NaN	NaN	4.46501e+06	4480556	4489452	4786813	4.40672e+06	4.39697e+06
CS	O75390	1.47669e+06	1.53105e+06	1643120	1.43218e+06	1.42516e+06	1.46102e+06	5032624	5256212	4752925	4.96779e+06	5004689	5899060	57170.2	66751.4	42709.1	60616.2	51750.9	60812.6
SPAG7	O75391	85782.2	74018.9	86001.5	60559.6	61573.5	67549.1	33525.8	62184	69817.3	87944.5	69017.7	77492.3	35118.1	18874.6	24411.2	29308.7	19031.2	12956
MRPL33	O75394	53707.9	50013.1	40043.7	29263.3	36273.9	26446.5	51650.5	52860.2	39093.1	28735.8	34752.3	62201.3	546240	532486	531590	495822	557640	537985
SEC22B	O75396	83729.1	98525.5	82864.7	88654	83235	85825.9	524523	473084	524496	605959	602464	563662	NaN	NaN	NaN	NaN	NaN	NaN
DEAF1	O75398	8065.67	NaN	7494.48	8504.2	3506.42	6252.95	NaN	NaN	NaN	NaN	NaN	NaN	71745.8	59458.7	78630.3	83359.1	65629.3	63865.7
PRPF40A	O75400	160404	153382	169854	154459	154320	150053	67353.6	73700.3	52704.4	59459	53776	105247	144506	158429	143707	154021	144541	145165
TACC1	O75410	5581.62	5142.31	10563.6	7723.05	6261.79	7236.04	98052	110264	121584	123207	115824	134116	30787.3	27005	30370.1	29915.5	33556.9	27575.2
NME6	O75414	13673.6	12345.4	11358.1	14408.8	9667.31	11823	31561	31110.4	32245.9	34223.9	30040.4	34644.4	NaN	NaN	NaN	NaN	NaN	8253.58
CDC45	O75419	5955.81	4166.42	5156.57	6715.11	7322.09	7949.27	4821.16	NaN	NaN	NaN	NaN	NaN	6636.69	NaN	NaN	28656.5	16316.5	5951.69
GIGYF1	O75420	19685.6	12836.3	18635.8	12082.5	14070.3	14612.3	14142.6	9505.3	12092.3	9720.74	11348	117.032	NaN	NaN	NaN	NaN	NaN	NaN
MOSPD3	O75425	2822.69	NaN	NaN	NaN	NaN	1527.01	NaN	NaN	NaN	NaN	NaN	NaN	70651.3	76985.6	72244.7	69382.7	65066.5	72298.9
LRCH4	O75427	24204.8	26921.1	21405.2	21857.2	23761.3	22793.2	65281.8	69365.6	63793.4	62230.6	66357.9	73641.6	155618	143556	137415	132040	147930	139835
MTX2	O75431	111444	101304	103288	115602	110633	118753	164503	180203	144449	143857	151170	167253	805946	892985	839212	864707	926706	975321
VPS26A	O75436	171374	174852	200138	158304	151833	160751	913579	984109	969088	995198	975035	1.01643e+06	NaN	NaN	NaN	NaN	NaN	NaN
ZNF254	O75437	1614.96	1985.66	2035.62	NaN	NaN	2128.9	NaN	NaN	NaN	NaN	NaN	NaN	NaN	NaN	NaN	NaN	NaN	NaN
NDUFB1	O75438	869.677	NaN	1681.56	580.909	534.102	1442.83	6862.96	NaN	NaN	NaN	NaN	NaN	456927	463279	439386	427039	412553	468341
PMPCB	O75439	479023	424332	461219	476500	439760	424430	435589	472284	454813	486779	485507	510341	NaN	NaN	100826	95523.5	102640	94297.5
TECTA	O75443	18562.2	25834.7	33014.6	20494.8	26567.3	27411.7	66762.1	82577.3	93941.1	109352	72777	NaN	NaN	NaN	NaN	NaN	NaN	NaN
MAF	O75444	NaN	NaN	NaN	NaN	35548.9	NaN	NaN	NaN	NaN	NaN	NaN	NaN	NaN	NaN	NaN	NaN	NaN	NaN
SAP30	O75446	40668.8	52207.9	59477.9	55855.9	62025.9	65969.6	NaN	NaN	10684.9	NaN	6918.19	NaN	19535.3	18121.7	12855.6	14061.1	14000.3	16272.3
MED24	O75448	34564.7	32724.4	31192.9	35451	35369.9	33476.6	18203.3	18475.1	14567.9	16503.7	19360.2	19013.5	23575	20349.3	21552.1	18035.8	19544.8	15402.7
KATNA1	O75449	44826.3	53347.4	49062	51979.9	47989.3	50201.5	31234.3	32473.9	21992.4	23880.4	25501.5	20957.1	NaN	NaN	NaN	NaN	NaN	NaN
ERN1	O75460	1756.1	NaN	NaN	NaN	NaN	NaN	NaN	NaN	5596	NaN	NaN	51124.1	NaN	NaN	NaN	NaN	11246.5	NaN
E2F6	O75461	20036.7	19949.8	20189.6	21147.2	20559.7	18230	NaN	NaN	7866.77	6748.93	NaN	NaN	89371	97864	115872	95948.4	108241	25661.5
ZNF324	O75467	83116	105072	97342.2	94669	106869	101306	61630.4	123995	100101	39295.2	81176.4	78379.4	12950.2	7585.06	17046.5	15986.6	11411	6746.5
PSIP1	O75475	788534	694456	648682	829226	805649	722765	27482.3	25408.3	17181.6	12056.4	16564.2	20439.4	82484.7	96289.6	74969.7	84365.1	82432.6	84955.8
ERLIN1	O75477	188212	222234	208981	192148	178474	184134	87282.6	85173.3	78486	71308.1	75528	70587.2	NaN	NaN	NaN	NaN	NaN	NaN
TADA2A	O75478	3707.73	4972.87	2179.23	4795.52	NaN	5273.06	NaN	NaN	NaN	NaN	NaN	NaN	4357.37	3642.65	4545.24	NaN	3732.45	3437.32
SUPT3H	O75486	11067.9	9089.72	9794.74	15654	12137.2	14730.2	3167.91	4348.13	4422.53	4537.74	3642.81	NaN	101398	97318.3	97342.6	101471	102169	104504
GPC4	O75487	149199	139123	153020	139018	145628	144540	152500	157051	161120	156061	150004	181705	215040	231788	211214	208631	232805	238251
NDUFS3	O75489	424551	365487	364362	346894	347560	376178	202646	219941	221434	264368	225396	244882	NaN	NaN	NaN	NaN	NaN	NaN
CA11	O75493	36905.2	36078	34186.9	28806.7	36384.1	33954.4	NaN	NaN	NaN	NaN	NaN	NaN	201479	178740	211632	269655	196075	194331
SRSF10	O75494	701628	698588	647729	840246	692829	811625	251126	280818	182748	197476	220395	235210	NaN	NaN	NaN	2672.39	NaN	NaN
GMNN	O75496	9426.69	8829.38	10624.4	9121.18	8001.27	8746.62	337.004	2.56678	NaN	NaN	NaN	NaN	42845.2	45645.1	32916.6	48290.9	39184.6	43204.8
CLN5	O75503	22958.5	19546.8	23623.6	28947.8	20259.9	21598.5	52773	60916.5	41514.8	44655.6	56238	51237.6	NaN	NaN	NaN	NaN	NaN	NaN
TNFRSF21	O75509	9588.44	6916.91	9131.91	8421.72	6815.47	8165.11	NaN	NaN	NaN	NaN	NaN	NaN	95451.2	94131.3	95208	85506.8	83204	87692
ECI2	O75521	188723	172462	158905	160460	153024	157482	74764.6	74466.8	84114	87835.3	83534.4	94490	NaN	NaN	NaN	12451	NaN	NaN
KHDRBS3	O75525	75590.9	61242.1	113410	87150.1	73390.8	84927.1	NaN	6628.35	7157.75	NaN	NaN	NaN	15522.5	11801.9	14791	14858.2	12488.2	9280.55
TADA3	O75528	13482.9	18462.7	16465	24776.7	36280	15439.4	19629.4	17842.4	20474.6	7257.45	11157.8	20263.3	5.58061	NaN	NaN	2778.6	2937.91	2899.08
TAF5L	O75529	10006.4	7027.91	7377.08	5859.11	5275.7	5824.94	NaN	3520.3	5261.53	2545.33	NaN	NaN	8751.01	7866.28	9019.82	10172.6	8754.2	7329.97
EED	O75530	46321.3	44509.9	42385.3	45634.5	39913.1	44652.5	11395.4	10728.2	8449.36	10463.5	15178.4	9096.63	97774.4	65560.9	80224.8	92694.9	47934.2	42713.9
BANF1	O75531	238918	156993	173382	285099	213751	184940	58338.7	45498	53367.3	78021.4	56898.1	61544.3	244844	242390	250506	256134	255725	236689
SF3B1	O75533	656177	598223	596316	634962	608914	627775	277082	300598	246498	251335	256736	278936	401679	398091	383335	407411	406118	425562
CSDE1	O75534	1.0415e+06	1.03471e+06	968137	1.04617e+06	964684	979299	389451	359954	352208	373028	353719	349884	NaN	NaN	NaN	NaN	NaN	NaN
DAB1	O75553	1240.72	2339.07	NaN	1589.6	1538.57	1525.57	NaN	NaN	NaN	NaN	NaN	NaN	11004.2	NaN	11852.7	25759.9	NaN	18118.5
WBP4	O75554	30471.9	31067.7	40958.6	29739.7	26847.6	32516.3	20563.7	19957.7	16617.5	18313	17152.9	10988.2	132539	128465	140323	111838	130409	117307
STX11	O75558	43142.4	NaN	37208.2	12599.5	12736.8	NaN	79817.1	78053.6	100032	103558	89224.3	103649	211659	230310	203880	225626	222380	217142
SKAP2	O75563	NaN	108645	NaN	NaN	NaN	NaN	167218	185895	150092	196193	188364	213357	NaN	NaN	NaN	NaN	NaN	NaN
JRK	O75564	5842.98	5346.93	4963.63	6486.6	4591.58	7533.83	NaN	NaN	NaN	NaN	NaN	NaN	57590.1	43218.7	60734.9	55139.5	46116	39715.5
PRKRA	O75569	150161	150646	129401	160933	147825	168306	57364.1	53008.1	65311.2	48730.6	55534.4	67396	10197.7	14815.7	NaN	13737.8	11914.4	10683.9
MTRF1	O75570	8880.47	7815.28	12386.5	11165.9	11786.1	9546.7	4664.19	8643.8	4719.17	9176.53	8787.11	NaN	NaN	NaN	NaN	NaN	NaN	NaN
LRP6	O75581	21636.6	2670.87	16364.4	2895.1	23750	10812.8	NaN	333958	110572	NaN	52438.9	175736	NaN	NaN	NaN	NaN	NaN	NaN
RPS6KA5	O75582	NaN	NaN	NaN	1175.35	NaN	NaN	NaN	4290.09	5148.05	NaN	NaN	NaN	11956.1	13525.8	11830.9	10531	12932.5	12649.1
MED6	O75586	17437	14454.4	18624.3	16081.5	17298	19043.4	11712.4	10980.1	3969.44	7705.7	10456.6	4404.56	41993.7	40723.4	40000.4	38940.1	35760.5	37459
MYCBP2	O75592	17004.4	17927.8	17077.1	19205.8	16840.3	17420	43584.9	42857.2	35644.6	41506.7	38691	48699.7	NaN	NaN	NaN	NaN	NaN	3072.54
GCAT	O75600	42213.5	36110.1	38725.9	42677.7	39257.4	38034.6	5715.23	7462.73	5054.12	3683.78	4354.57	NaN	15286.8	17077.8	17791.4	15271.1	14005.9	13694.2
USP2	O75604	NaN	10069.8	NaN	NaN	NaN	556.714	38874	30681.6	31455.1	13724.9	11099.3	10583	9551.71	13643	11984.4	8650.33	15313.7	11729.2
NPM3	O75607	250980	227660	207682	196578	172386	204268	14340.7	16178	22863.5	18624.2	10439.8	28196.6	266087	258402	257613	261972	261257	249416
LYPLA1	O75608	226837	208316	196386	227984	194473	208409	292685	299190	296559	267790	250399	333754	22107.6	13364.4	20000.2	10133.8	8422.95	15652
ERAL1	O75616	63896.1	60794.3	54215.4	60500.2	61111.1	60264.2	27173	21022.8	16804.7	20676.8	21690.1	26308.8	87663.4	87802	88714.6	64167.2	56319.6	101832
CREG1	O75629	17552.7	20713.7	24021.9	19310.1	15606.6	21108.8	68116.4	76158.5	81732.1	76172.9	72114.7	80435.9	NaN	NaN	NaN	NaN	NaN	NaN
SERPINB7	O75635	19759.8	14345.9	24618.8	15799.7	16154.5	20401.1	NaN	NaN	NaN	NaN	NaN	NaN	188128	195676	199185	206085	200618	195848
SNRNP200	O75643	499755	469530	456590	512530	462651	483001	203474	210056	185489	197929	193489	207625	30597.3	35634.9	34757.9	37909.8	34720.4	36086.3
TRMU	O75648	15788.1	17399	15089.2	14031.4	14530.2	16111	39032.6	42216.9	38295.2	34175.3	37259.9	35076.8	82000.8	84823	80152.1	71909.6	68509.2	67516
TIPRL	O75663	54666.4	64035.6	57961.6	59563.3	64498.3	57501	68257.3	77954.1	69947.3	85751.3	81223.1	85664.2	NaN	NaN	NaN	NaN	2497.72	2206.5
OFD1	O75665	13939.9	14306	12464	14429.4	13433.1	13731	3311.17	2547.16	2104.05	3480.66	2259.25	NaN	NaN	NaN	NaN	5163.64	NaN	NaN
TOM1L1	O75674	18975.8	13498.2	14176.2	13577.2	14788.8	10276.9	NaN	13461.9	15259.7	NaN	NaN	NaN	31739.2	29286.9	28468.7	30469.8	30182.8	28218.3
RPS6KA4	O75676	8814.36	7195.81	7252.32	6532.76	5832.98	7588.72	32222.6	36578.8	32959.8	34163.2	27813	29700.8	62468.6	57154.4	45618.7	63635.5	29557.4	35974.4
SURF6	O75683	218759	191469	183294	220406	219747	223867	57341	53382.9	45168.2	58603.7	55272.5	59785.5	107623	106906	103636	112412	100211	116272
PPM1B	O75688	169189	168749	179952	171505	168029	168247	96461.4	89413	101084	101426	94948.2	97283.9	32328.9	36437.3	42456.8	37965.2	43523	28228.6
ADAP1	O75689	NaN	57231.2	6189.3	8472.2	16750.2	NaN	42178.1	37602.1	38546.8	34983.7	32292.5	27065.4	38884.1	45336.1	38034.5	45615.1	36757.6	35027.8
UTP20	O75691	311504	332290	307776	344643	312398	339686	44110.3	42252.1	38701.5	31077	34897.9	58374.9	68678.2	73920.2	69334.6	75783.4	73299.2	78309.5
NUP155	O75694	295946	310438	275045	330748	301396	316811	85753.3	81852.4	79806.9	81720.7	79685.9	83455.6	219524	246907	239820	230159	244389	232300
RP2	O75695	30054.2	28615.7	33241.8	33056.1	35106.5	32892.9	245337	273381	230496	232952	230734	243378	NaN	NaN	3068.82	NaN	4834.25	7939.38
STK16	O75716	2890.54	2441.62	NaN	NaN	NaN	NaN	NaN	NaN	9848.7	NaN	6021.28	NaN	55.5424	3522.28	8953.18	1398.22	20389.2	19912.2
WDHD1	O75717	36879	50620.6	46024.9	44039.6	46734	37988.8	66.0706	74.7777	314.976	1288.92	30259	NaN	50148	48232.8	45476.8	51689.4	42947.4	47029.2
CRTAP	O75718	187826	170970	179051	163414	179450	167622	37989.5	52213	44983.3	49169.3	50284	52749.7	157740	156230	145230	156606	153334	156047
SLC25A12	O75746	72681.6	67968.6	78523.4	61016.2	73486.6	64839.2	158824	159789	161482	162118	166534	153379	NaN	NaN	NaN	NaN	NaN	NaN
B3GALNT1	O75752	5385.23	5017.14	2853.78	3130.99	3447.45	6041.99	NaN	NaN	NaN	NaN	NaN	NaN	NaN	NaN	NaN	NaN	NaN	NaN
TCEA3	O75764	NaN	77318.5	10117	6885.35	4693.44	NaN	28938.2	35968	66429.8	10967.3	14576.6	NaN	NaN	NaN	NaN	NaN	NaN	NaN
RAD51D	O75771	736.086	NaN	NaN	688.503	269.797	645.623	NaN	NaN	NaN	NaN	NaN	NaN	107631	126704	120471	126242	124941	105948
ATP6AP2	O75787	89970.1	98516.1	106850	109325	112482	106839	134036	148047	128852	138478	144833	153324	18969.3	31337.7	14232.9	19596.7	22147.5	22288.4
RNASEH2A	O75792	80697.6	88493.1	86431	80378.1	81176.3	82802.9	21746.1	23262.1	21147	20991.2	25253.7	20026.9	56681.9	69607.5	67011.2	70983.6	62728.6	57776.2
CDC123	O75794	219399	221383	223922	199325	215223	208912	60739.8	70617.3	56491.7	57647.4	64707.2	54762.6	NaN	NaN	NaN	NaN	NaN	NaN
PPP1R15A	O75807	NaN	NaN	NaN	NaN	NaN	NaN	NaN	NaN	NaN	NaN	NaN	NaN	50175.1	46956	39007.7	43739.9	33687.3	34699.6
CAPN15	O75808	22223.9	11474.1	17536.8	20743.2	22931.6	23003.1	41364.5	43702.8	51404.9	21916.3	46856.5	51755.3	26947	23528.2	19304.9	17433.9	25406.2	22508.8
BCAR3	O75815	NaN	147492	6.17454	21065.1	2677.72	3429.11	18293.8	19073.5	18445.7	14174.5	20093.6	12416.2	41212.3	32320.4	36535.6	31736.5	42848.1	37474
POP7	O75817	97408.9	94712.4	64224.2	72714.5	78943.8	81634.8	32212.7	39265.5	40660.5	41951.8	38260.1	45558	11116.3	13382.6	9260.39	13027.8	13035.5	11261.4
RPP40	O75818	36710.6	34480.9	37070.1	35059.6	33583.8	37089.9	16803.6	18267.5	16375.7	16424.9	13034.6	16452.2	NaN	NaN	NaN	NaN	NaN	NaN
ZNF189	O75820	8447.57	9076.65	5196.79	8804.93	7377.7	7259.75	NaN	NaN	NaN	NaN	NaN	NaN	149948	149117	143329	157972	151794	146579
EIF3G	O75821	236332	209497	271314	211146	243272	217325	143674	154987	122889	129142	134958	169703	226328	228995	206488	191902	191491	181957
EIF3J	O75822	193729	189520	209819	172038	172052	157714	117242	121554	174931	201400	147726	230186	1.88337e+06	1.58098e+06	1.85404e+06	1.73354e+06	1.41789e+06	1.64322e+06
CBR3	O75828	101658	86741.5	103758	157053	421613	461723	1.00698e+06	995804	1183007	1.15534e+06	1.11965e+06	1.13488e+06	47296.1	NaN	NaN	210971	24892.6	NaN
CNMD	O75829	56987.6	53932.3	67339.5	49586.1	55150.4	58181.2	NaN	NaN	NaN	78273.9	NaN	86633.1	33946.4	38444.7	34757	43814.7	31575.9	25353.3
PSMD10	O75832	26082.2	30175.4	30436.3	27143.1	27046.7	31449.2	51154.4	48576.5	42348.8	37116.1	36020.6	35202.6	67537	61109.7	71227.1	68531.3	68948.3	69034.4
AP1G2	O75843	14970.8	18513	16077.8	18746.5	19728.8	18468.2	63802.2	56730.1	72860.9	66491.9	65670.6	71787.8	64542.2	64280.9	61629.9	62852.2	69724.7	68599.6
ZMPSTE24	O75844	61111.5	63291.8	62844.3	59618	63606.5	59409.5	63570.1	61055.9	67235.8	69790.3	68786	60023.4	NaN	NaN	NaN	NaN	14988.2	NaN
SC5D	O75845	45031.9	36899.9	NaN	33900.7	35397.1	31670.2	NaN	NaN	NaN	NaN	NaN	NaN	32096.4	35109	34930.1	31862.2	33419.5	33885.9
PPP1R37	O75864	1903.7	1122.83	4758.04	1061.51	1044.2	854.922	36266.5	43270.3	33622.6	34980.3	40251.3	42395	NaN	NaN	NaN	NaN	NaN	5977.59
TRAPPC6A	O75865	11462	7586.56	5469.59	9148.78	6355.42	9140.45	7692.12	NaN	6138.84	NaN	NaN	NaN	8230714	8.28459e+06	9018635	9339406	8.04422e+06	7.59259e+06
IDH1	O75874	1.70503e+06	2004141	2160855	1.72291e+06	1.73637e+06	1.68617e+06	8795043	9700215	9358488	8845640	9079040	10692052	30692.7	33939.8	32180.8	28435.2	35056.9	29380.8
GATB	O75879	43972.5	39561	37583	41590.4	39934.4	36903.1	35801.9	31984.5	52921	38367.2	33056.5	29948.7	100601	98819.3	93910.5	93020.1	112942	106281
SCO1	O75880	79275.1	87164.8	54607	82117.5	67273	80251.2	103879	84924.5	167810	128003	107222	121826	10657.2	12121	9927.29	8685.84	11681.8	11401.2
ATRN	O75882	25518.5	22623.5	21689	20854.6	23147.5	23459.7	12171.2	9686.78	11851.9	13386.4	13694.7	13455.9	199808	206449	196206	216193	160252	213388
RBBP9	O75884	57922.7	57896.4	70337.8	55186.3	64079.7	57648.8	272912	243738	218077	235119	215794	203332	58031.9	62340.2	66394.8	68653	59227.8	65677.7
STAM2	O75886	14027.7	13168.9	16039.4	9754.44	13639.7	13007.2	42037.4	45091.9	47038.5	54159.1	49495.5	64942.9	34607.9	41220.3	43332.8	25782.9	30237.3	39858.8
TNFSF13	O75888	NaN	NaN	NaN	NaN	NaN	NaN	28838.9	34662.3	37744	44468	34649.1	34027.9	48491.5	24135.6	40653.6	38762.4	33299.5	25685.3
TUSC2	O75896	23214.7	22543.2	27087.9	25912.7	28329.8	29116.3	36939.3	35942.7	44484.8	40229.8	40192.2	45845.5	NaN	NaN	NaN	NaN	NaN	NaN
MMP23B	O75900	2547.36	NaN	NaN	2317.76	2397.69	1923.12	NaN	NaN	NaN	NaN	NaN	NaN	26409	23959.9	29505.7	24995.3	30064.5	31486.1
DGAT1	O75907	19369.2	14561.3	15528.1	13052.6	10393.7	15931.5	32729.2	32770.4	26791.5	26739.5	26591.3	18559	36061.5	41491.9	40248.4	34662.9	38893.2	28491.5
CCNK	O75909	102025	100906	114716	93741.6	106901	99916.3	50048	39447.6	39977.5	27305.5	36365.5	28685.6	21894.6	19997.6	23346.7	13966.5	20702.9	11880.6
DHRS3	O75911	9420.95	5454.5	5908.88	9349.84	8850.05	3759.25	37099	33292.5	23866	28178.4	23921.7	13557.7	NaN	NaN	NaN	NaN	NaN	NaN
PAK3	O75914	5910.37	9147.07	6631.28	6813.55	6368.19	6726.98	NaN	NaN	NaN	NaN	NaN	NaN	1.33868e+06	1.38179e+06	1.26621e+06	1.35552e+06	1.18228e+06	1.34557e+06
ARL6IP5	O75915	187622	201421	213234	194543	191310	185599	1.10399e+06	919879	1.20504e+06	1.44313e+06	1.53369e+06	1.43183e+06	NaN	NaN	NaN	NaN	NaN	NaN
SERF1A	O75920	NaN	NaN	559.05	NaN	NaN	NaN	NaN	NaN	NaN	NaN	NaN	NaN	145964	144378	141017	147564	144997	141789
DYSF	O75923	20608.4	17931.1	20326.5	18127.1	19167	18861.8	131394	143454	126608	130729	126975	131002	6056.62	2955.83	5804.45	8706.96	2021.01	6.17181
PIAS1	O75925	10873.4	12189.5	9451.59	12574	12879.1	12492.9	6729.63	2838.91	4924.13	NaN	4053.51	14085.1	NaN	8138.65	9155.91	8111.44	7644.94	8026.68
PIAS2	O75928	55350.5	54386.2	43437.3	49581.7	53686.9	58145.7	7640.86	10300.9	6655.96	7743.04	8807.37	8819.83	NaN	NaN	NaN	NaN	NaN	NaN
BCAS2	O75934	16602.1	14989.5	12453.7	20935.1	18418.1	20524.2	6771.41	NaN	NaN	NaN	3773.17	NaN	51238.6	46004.9	51328.7	48469.7	47778	51383.2
DCTN3	O75935	13064.3	12673.4	13624.7	16033.1	16429.6	16640.7	42416.5	49458.9	44527.3	46584.9	52047.1	37240.3	60107.8	58885.2	65817.8	51905.9	57257.1	53240.2
DNAJC8	O75937	102488	110006	129634	98691.1	114141	109009	53786.9	63045.7	51356.2	56625.2	58705.4	61145.8	45019.6	32305.8	47631.5	48974.5	35060.2	39231.4
SMNDC1	O75940	148423	129454	141198	130844	143845	120623	61135.3	55229.2	42511.6	37154.9	46283.4	56282.3	1916.58	NaN	2581.83	NaN	NaN	3013.6
RAD17	O75943	16162.2	15703.3	13604.9	13519.9	14185.8	15688.3	NaN	8825.63	2883.71	3966	3233.17	NaN	150586	167615	160986	183992	192501	206048
ATP5PD	O75947	158819	160117	169552	179848	179310	196845	166742	179580	196679	197634	189495	176958	NaN	NaN	NaN	NaN	NaN	NaN
FAM155B	O75949	1946.86	1690.03	3543.15	1152.28	2486.53	1438.86	NaN	NaN	NaN	NaN	NaN	NaN	9468.19	9430.11	2980.2	6498.72	5148.84	10009.7
DNAJB5	O75953	50729.2	42674.8	38733.4	39838.7	42291.3	40143.8	6908.01	13282.6	11963.5	9557.13	16694.4	NaN	98910.8	100396	98865.8	81238.2	99661.2	92944.8
FLOT1	O75955	263069	253115	263113	229768	237308	247883	111569	116059	90246.1	109245	107131	103323	24279.5	25181.3	26756.9	26133.6	24239.8	25794.9
TRIO	O75962	16503.9	15095.3	13636.6	13980.3	14149.2	14754	26493.8	25480.7	22114.8	24377	24915.9	26455.3	524557	565589	516381	532209	498042	476851
ATP5MG	O75964	224051	307173	232211	238302	250704	253594	447245	533432	599715	672709	647049	566268	39642.9	33574	29718.3	28673.2	31995	49703.1
MPDZ	O75970	23192.6	34927.6	34790.6	37338	33926.3	38954.5	36740.8	36154.2	36864.8	34103.5	34871.9	31622.8	11759.1	6240.37	14114.8	5920.17	8038.36	7471.71
CPD	O75976	120787	116162	135350	96613.9	115868	108976	11075	12702.2	10009.2	11162.1	10454.2	24907.3	159972	162698	145764	159044	137782	153966
SASH3	O75995	NaN	NaN	120359	211053	NaN	NaN	146074	149752	152861	160301	155893	176232	607358	640017	616055	611602	571891	636360
GLRX3	O76003	932100	976971	896992	897410	924075	918015	485553	498666	615343	616280	557854	629029	171017	183924	184016	181130	199427	178804
RSL1D1	O76021	751785	777406	693866	912870	774996	851957	198667	227523	193730	194902	184567	195214	265507	273560	261404	294290	251793	256648
WFS1	O76024	49382.5	44028.4	46256.9	45768.1	47536.1	43496.8	287169	287872	235071	247787	265582	262886	86179.4	87445	89079.9	94775.1	79530.1	71440.5
CLPX	O76031	162763	156191	146201	163212	161767	162023	102389	97675	88390.2	97552.7	85829	104679	NaN	NaN	NaN	NaN	NaN	NaN
CDKL5	O76039	5388.88	5349.87	7120.94	3542.86	5216.83	3758.3	NaN	NaN	NaN	NaN	NaN	NaN	NaN	NaN	NaN	NaN	NaN	NaN
NEBL	O76041	15377.1	7268.47	15278	16670.3	15269.9	19904.2	22936.2	NaN	NaN	NaN	NaN	NaN	48695.5	56307	56466.9	59369.2	56621.1	52938.6
SEC14L2	O76054	94485	3055.01	3163.41	1136.85	3128.42	3407.17	62815.5	59146	60745	69905.4	67866	75121.5	NaN	NaN	NaN	NaN	NaN	NaN
STC2	O76061	14223.7	7043.88	16930.6	17049.6	16353.7	15794	NaN	NaN	NaN	NaN	NaN	NaN	20181.6	17502.4	16011.8	30459	17449.2	16599.4
TM7SF2	O76062	49642.1	42377.4	48726.6	33144.3	49947.8	34854.1	28503.5	22602.8	31147.4	20818.5	13652.4	15763.2	NaN	NaN	NaN	NaN	NaN	NaN
SNCG	O76070	NaN	NaN	NaN	NaN	NaN	5162.06	NaN	NaN	NaN	NaN	NaN	NaN	129725	130618	127944	128327	141846	134163
CIAO1	O76071	91004.8	93648.9	80239.3	89886.4	84509.2	75601.6	141035	136762	162301	152535	158397	142744	14935.5	NaN	NaN	NaN	9877.51	NaN
PDE5A	O76074	17183.2	13869.5	19331.5	10552.1	13247.1	9912.65	NaN	NaN	NaN	4767.12	NaN	NaN	NaN	NaN	4408.09	NaN	NaN	NaN
DFFB	O76075	4367.62	6473.77	5016.3	8147.04	2928.5	6182.63	11159.1	NaN	NaN	9721.44	NaN	NaN	NaN	NaN	NaN	NaN	NaN	NaN
ZFAND5	O76080	34271.1	16460	20433	19214.8	18235.4	18689.9	7106.85	NaN	13868	NaN	NaN	NaN	12539.5	11860.7	8310.54	8269.64	8064.58	7777.71
RGS20	O76081	2896.76	2365.87	2132.85	1368.64	NaN	1321.89	15517.3	15463.6	15754.5	14116.9	11040.7	NaN	19998.6	24475.9	20082.5	34531.1	NaN	29585.1
PDE9A	O76083	4609.91	4100.37	5634.45	2807.21	3356.72	3403.15	22116.5	21786.8	15563.2	NaN	31616.3	34057.9	112703	106813	110496	106918	102657	123050
SRP72	O76094	186401	202230	187102	199442	184535	192721	128471	124957	114057	126973	120226	120790	65325.4	63312.8	51385.9	56444	64703.3	69230.6
JTB	O76095	40514.2	32737.4	49601.5	30131.4	34070.3	36458.3	61194	65953.9	85529.5	59702.1	47585.3	79199.6	18421.4	18145.9	18995.6	18127.2	14842.3	15829.6
TRPM2	O94759	18264.6	48687.2	21559.2	10955.1	36376.6	16439.7	9047.89	10286	8552.82	11136.1	8318.51	8189.69	NaN	NaN	NaN	18883.5	9542.92	NaN
DDAH1	O94760	41477.6	46547.2	35213.5	48199.3	40926.7	48095.6	14012.7	NaN	9459.72	NaN	NaN	NaN	NaN	NaN	NaN	NaN	NaN	NaN
RECQL4	O94761	17799.2	7385.94	10882.5	16170.3	14967.5	17299.3	NaN	NaN	NaN	NaN	NaN	NaN	7711.09	8171.73	6611.94	8974.1	7088.82	6216.4
RECQL5	O94762	21209.9	19650.3	22776.9	23151.8	23502.3	21297.7	2516.2	13817.2	7572.9	6535.86	6629.51	NaN	19777.8	30379.1	23419.4	23433.8	20259.2	19237.9
URI1	O94763	37773.7	37909.4	42084.5	34935.3	35361.3	37750.6	24077.6	21046.6	26940.5	19155.9	19752.8	23844.1	49135.8	43357.5	43468.7	46799.5	41607.3	35907
B3GAT3	O94766	47151.9	40825	44319.7	39567.9	43095.4	43273.2	40007.6	31996.6	40893	47982.8	43018.9	34945.8	NaN	NaN	NaN	NaN	NaN	NaN
STK17B	O94768	3973.44	4139.94	NaN	5213.29	4080.91	3786.5	4882.45	NaN	NaN	NaN	NaN	NaN	91838.8	102149	100669	98957.6	103085	92022.2
MTA2	O94776	135793	128097	120738	129698	127174	125402	108058	96190.6	99925.4	100433	96252.5	103161	NaN	NaN	NaN	NaN	NaN	NaN
USP1	O94782	15160	12673.7	18755.1	13250.9	15560.7	13031.1	NaN	NaN	NaN	NaN	3360.8	NaN	3162192	3.39367e+06	3.38243e+06	3.34209e+06	2.87739e+06	2.9622e+06
ALDH1A2	O94788	373835	578049	478838	570838	388650	635151	2.72259e+06	3.00354e+06	2.44142e+06	3.68747e+06	3.72978e+06	3.1005e+06	359549	357965	336936	346078	337153	332618
STK10	O94804	23209.9	19240.7	18046.1	19510.5	21354.7	18690.1	381754	366616	331701	348893	335658	373891	NaN	NaN	NaN	NaN	NaN	NaN
ACTL6B	O94805	4147.04	3213.82	NaN	3922.6	3759.02	NaN	NaN	NaN	NaN	NaN	NaN	NaN	NaN	NaN	NaN	NaN	4822.5	NaN
PRKD3	O94806	17763	18535.5	20963.3	20306.6	17092.8	23053.4	4816.35	5795.05	3384.68	NaN	NaN	NaN	114397	132462	131390	137986	122147	127338
GFPT2	O94808	307313	345062	280651	369277	328877	368823	130795	122782	110513	121449	110949	145688	21158.2	39524.9	38348.4	45383.8	22898.8	29793.1
ATG12	O94817	42288.4	29189.3	30429.6	32315.2	15932.5	34716.9	29889.1	51945.9	36543.5	53821.1	40896.1	36799.9	NaN	NaN	NaN	NaN	NaN	NaN
KBTBD11	O94819	15195.6	12839.8	12489.9	19381.8	9899.41	12893.2	3281.51	NaN	NaN	NaN	NaN	NaN	16714.7	16913.8	17972.8	19364.3	17444.2	15762.8
LTN1	O94822	31538	33918.4	27375.8	36837.6	33267.4	33901.7	16043.2	17664.7	16295.8	17192.7	15776.9	17465.6	NaN	21951	25479.6	24541.3	NaN	18293.7
ATP10B	O94823	9134.11	10062	12838.4	11158.4	11030.5	11941.3	17215.1	17602.2	13945.4	NaN	17603	NaN	259067	283957	255350	260995	237720	226339
TOMM70	O94826	284050	258129	265947	253274	255398	244446	206446	197576	245416	266989	257486	276544	NaN	NaN	NaN	NaN	3210.2	NaN
PLEKHG5	O94827	2221.08	3267.4	NaN	1383.6	1767.79	2741.29	2485.47	3386.16	1731	2819.25	NaN	NaN	22218.3	25088.5	24954.9	21978.3	23447.8	26223.8
IPO13	O94829	12541.1	12048.3	14087.3	11733.2	12117.8	11993.1	28599.2	28973.8	25798.4	25277.1	26353.7	30683.5	21039.6	15899.4	17876.5	23528.2	16221.2	15678.1
DDHD2	O94830	7818.83	6133.41	6986.6	7110.06	5963.99	4974.98	15790.9	15358.7	10215.9	14198.1	12145.8	21850.8	234391	246691	247208	239429	254284	247823
MYO1D	O94832	31247.9	27816	22582.3	29025.3	26996.7	29383.2	323126	310204	287459	282646	280565	298840	23551.2	25033.8	31846.8	25863.4	28303.9	23762.2
TOX4	O94842	42234	40540.6	49522.2	44384.1	40472.6	38036.2	15995.1	18396.2	16011.8	21470.6	18686.4	17819.5	5903.88	9306.96	8646.55	8537.43	10115.7	10245.5
MICAL2	O94851	790.856	432.008	5231.85	6531.27	NaN	NaN	17369.5	16529.9	14076.1	13536.4	12384.1	26975.6	NaN	NaN	4887.26	NaN	NaN	NaN
KIAA0754	O94854	6747.16	8201.07	8210.08	5763.67	10265.5	4411.7	2526.9	NaN	NaN	NaN	59020.3	NaN	87677.4	99722.7	88034.9	84182.1	90362.5	79837.6
SEC24D	O94855	74788.1	80433.9	82139	76060.8	81692.9	79876.3	90999.5	87657.4	93178.6	93155.2	88278.6	83000.6	NaN	NaN	NaN	NaN	NaN	NaN
SUPT7L	O94864	2839.7	3836.87	2595.06	4048.54	3915.11	3600.74	NaN	NaN	1523.19	NaN	NaN	NaN	28199.1	25961.5	31539.2	24190.6	18291.4	19777.4
FCHSD2	O94868	5351.05	4965.69	4884.41	6349.06	5216.09	3846.82	27097.7	19383.7	25168.9	21322	19256.4	23481.7	321127	326086	317362	333963	336938	315424
UFL1	O94874	107366	104312	105079	107964	101255	105923	356544	365216	330525	334392	318525	357494	NaN	NaN	NaN	NaN	NaN	NaN
SORBS2	O94875	10253.8	12318.1	34273.1	6605.26	13111.3	9880.66	NaN	NaN	NaN	NaN	NaN	NaN	18053.6	7689.63	12739.3	NaN	25128	NaN
TMCC1	O94876	6676.98	5411.76	2869.67	4855.18	7262.52	5496.85	7063.19	11551.9	11492.2	20409	15505.2	NaN	10136.5	12123.4	15380.1	13101.7	11550	9615.42
PHF14	O94880	52108.1	47097.9	39038.9	53455.2	40268.2	48017.8	13307.7	15177.3	11877.3	11074.6	14053.3	17047.2	47700	36784.8	46160	45778.3	39995.7	33379.6
SASH1	O94885	9851.22	11658.5	10672.6	9884.74	11743.5	11695.5	39886.9	40010.4	24749.6	27514.4	35288.7	37887.5	130184	129615	136548	122609	135896	132858
TMEM63A	O94886	13567.4	13478.8	15547.8	4502.94	10577.2	9750.39	143671	138546	145999	144725	148838	124168	NaN	NaN	NaN	6580.16	5368.73	6208.5
FARP2	O94887	15636.6	15777.8	16467.4	20627.2	18861.9	21332	8114.72	6966.34	6187.65	NaN	5943.76	11064.3	29305.3	29884.5	34331	32181	18320.8	34291.5
UBXN7	O94888	102197	95377.9	88435.6	94475.2	87003.8	97473.6	21185	19086.5	23934	36083.5	28743.9	47003	3607.19	NaN	NaN	8733.57	NaN	NaN
KLHL18	O94889	8340.52	8986.49	6244.54	9516.56	6725.66	9395.84	3070.95	7628.2	NaN	NaN	NaN	NaN	NaN	NaN	NaN	NaN	NaN	NaN
LRIG2	O94898	56591.4	55124.6	66087.2	56306.1	56868.8	54136.6	14975.4	NaN	NaN	NaN	NaN	NaN	NaN	NaN	NaN	NaN	NaN	NaN
TOX	O94900	5420.21	2302.74	4918.66	4068.74	3294.9	5058.73	NaN	NaN	NaN	NaN	NaN	NaN	8850.07	8376.88	8993.96	9669.2	10150.3	7333.99
SUN1	O94901	62087.7	55948.8	58833.7	62429.7	51688.9	65175.9	16840.5	15321.1	13023.2	9276.61	10079.8	13253.4	232606	201170	222171	216710	202092	192918
PLPBP	O94903	113754	111204	111995	122649	107818	121638	196916	213423	228297	225772	221645	229877	372399	399609	384250	371096	396748	391435
ERLIN2	O94905	513961	503350	468303	423435	431686	436009	363583	387391	353588	378290	366524	408188	112178	103576	115731	121947	120241	109900
PRPF6	O94906	308345	361763	273084	359893	326332	343847	117907	127605	119978	112546	118339	113147	28622.9	NaN	36700.5	NaN	NaN	NaN
ADGRL1	O94910	6323.45	7032.46	6463.04	5963.25	6541.49	6558.45	26208.7	NaN	111953	NaN	NaN	NaN	NaN	NaN	NaN	NaN	NaN	NaN
ABCA8	O94911	NaN	51452.8	NaN	61973.7	46532.5	NaN	NaN	NaN	NaN	NaN	NaN	NaN	15451	31677.6	25773.3	16493.3	18380.2	12704.9
PCF11	O94913	30591.6	26779.1	32859.8	30621.6	30784.2	27831.3	13687.2	9820.46	14808.6	25275.9	16920.1	49735.9	33904.5	32840.7	32349.6	34336.9	34169.9	33165.3
FRYL	O94915	23031.6	20130.2	20488.2	21161.4	20507.6	20982.6	31173.4	29839.8	28955.7	30309.4	28910.2	34626.1	2625.39	1815.68	2107.86	4577.78	2492.69	NaN
NFAT5	O94916	10505.7	7680.63	9546.49	9966.34	7225.33	10990.2	5345	5801.8	5092.01	2854.69	4837.37	NaN	72617.1	74589.1	78615.6	77499.5	69612.3	79624.2
ENDOD1	O94919	11919.6	13169.8	14308.1	12045.7	12612.1	12557.4	45912.4	48297.3	45320.9	46515.9	45473.9	52178.4	NaN	NaN	NaN	NaN	NaN	NaN
CDK14	O94921	11490.1	8706.29	8734.99	10223.8	11415	5826.09	NaN	NaN	NaN	NaN	NaN	61948	11263.5	12029.9	9550.09	8723.25	10246.5	8989.02
GLCE	O94923	3558.49	1614.82	1793.08	1744.27	2131.24	3812.88	13307.2	13863.5	11406.5	15682.9	13492.1	NaN	382695	388031	395659	393322	395338	391967
GLS	O94925	106375	117835	118278	112003	118431	114239	421960	412315	385098	379896	383507	402750	5533.8	NaN	4104.26	4820.31	19072.5	NaN
HAUS5	O94927	29287.7	25111.6	27059.6	29797.7	27860.9	31228.9	8806.26	9313.02	NaN	7689.08	3170.18	NaN	NaN	NaN	NaN	NaN	NaN	NaN
ABLIM3	O94929	NaN	NaN	NaN	41046.1	NaN	NaN	4800.56	4927.25	4264.13	NaN	NaN	NaN	NaN	28328.4	24033.3	28379.2	26012.4	NaN
SLITRK3	O94933	NaN	NaN	NaN	NaN	NaN	NaN	NaN	NaN	NaN	28111.5	28741.6	34783.6	NaN	NaN	NaN	NaN	NaN	NaN
UBOX5	O94941	NaN	NaN	NaN	NaN	NaN	NaN	NaN	NaN	NaN	NaN	NaN	NaN	9122.63	7726.7	9039.57	8463.65	4179.26	NaN
FBXO21	O94952	19700.8	21013.2	19323.4	23078.2	19375.4	20309.7	6537.37	5860.98	NaN	9070.15	7350.98	NaN	NaN	3788.1	2352.78	2766.41	NaN	1994.52
KDM4B	O94953	13680.3	15021.5	11521.2	14833.5	12906.9	14055.3	3910.83	NaN	5680.29	3629.71	5778.75	NaN	NaN	NaN	13200.1	NaN	14185.2	14423.2
RHOBTB3	O94955	2591.97	2358.95	NaN	NaN	860.015	3136.73	5187.48	NaN	7567.18	NaN	NaN	NaN	54245.2	69070.2	56486.1	59450.1	57728.1	45785
SLCO2B1	O94956	NaN	NaN	NaN	NaN	NaN	NaN	80619.5	78941.2	77218.8	79752.6	79827.9	97035.2	11098	14992.7	13159.9	14121.8	10368.3	9375.73
SOGA1	O94964	11102.7	9839.07	8463.58	12282.5	9924.36	10218.4	12909.8	13122.2	11444.9	10679.8	13257.2	17442.7	28038.4	24515	28571	28470.1	24732.3	23644
USP19	O94966	52919.1	49809.3	54034.7	52043.6	54228.5	50082.5	33162.5	32488.5	29616.6	24213.5	29033.5	27377.2	21551.9	22392.4	25002.8	23311.8	21963.3	22779.7
WDR47	O94967	4832.81	4253.7	3614.7	3824.87	4211.86	4410.24	20523	22228.1	21647.4	22550.2	25361.1	18812.7	NaN	NaN	NaN	NaN	NaN	NaN
TRIM37	O94972	6606.98	5854.96	6163.5	8538.77	7235.58	7764.16	NaN	NaN	NaN	NaN	NaN	NaN	365521	383028	386021	374017	387937	370378
AP2A2	O94973	81948.6	83878.7	85911.1	81296.4	84086.4	81555.7	403008	409025	416026	424913	416739	419993	509807	554788	553517	502015	581668	538807
SEC31A	O94979	307667	329124	304176	301154	313793	302610	559684	604764	570579	584663	553537	593915	NaN	NaN	NaN	NaN	NaN	NaN
CLSTN1	O94985	16786.4	19300.2	17865.3	13591.4	17970.9	12870.3	NaN	NaN	26703.1	NaN	NaN	NaN	NaN	NaN	NaN	3272.87	NaN	NaN
CEP152	O94986	2587.41	890.882	1797.56	1089.71	1085.57	1806.08	956.859	NaN	995.474	NaN	NaN	NaN	NaN	NaN	NaN	NaN	NaN	17262.3
FAM13A	O94988	5928.98	7395.5	6046.2	NaN	NaN	6692.94	22096.6	NaN	6423.67	24005.3	21900.4	NaN	46179.7	41659	41544.5	43895.7	52468.7	37383.5
HEXIM1	O94992	98380.9	91005	118278	99960.5	111400	98818	35366.5	46483	40704	45600.2	43272.4	52010.4	NaN	NaN	NaN	1806.72	NaN	NaN
SEMA3D	O95025	NaN	NaN	105.704	8722.34	7993.14	414.253	NaN	NaN	3406.01	NaN	NaN	NaN	NaN	NaN	NaN	NaN	NaN	NaN
TJP3	O95049	33730.2	33311.8	33739.9	37665.3	33487.7	36490.4	NaN	NaN	NaN	NaN	NaN	NaN	36191.6	37818.4	34537.3	141036	43336.2	30958.7
DIRAS1	O95057	23575.6	NaN	29120	33399.5	404888	91227.5	72844.6	122074	74109.8	70881.5	67152.8	77558.8	NaN	NaN	NaN	NaN	NaN	NaN
RPP14	O95059	24367.5	27284.1	27095.3	31509.5	26390	35769.2	NaN	NaN	15250.1	NaN	10505.3	NaN	NaN	NaN	NaN	38489.8	NaN	NaN
CCNB2	O95067	68052.1	72858.6	59229.5	70270.9	71657.7	69756.3	NaN	NaN	4407.21	NaN	NaN	NaN	42423.1	45882.7	52361.3	52818.7	46155.1	54505.5
YIF1A	O95070	44893.1	50932.3	56715	45299.5	42680.2	43075.3	59540.8	46285.3	66396.7	65747	64122.4	44146	12029.8	12558.1	13380.2	13932.5	14407.8	10534.2
UBR5	O95071	89614.9	85189.9	81887.5	90031.1	68996	84912	16226.7	17858.7	15794.4	13176.8	13599.5	23186.9	16272.6	15828.5	23610.3	18700.3	17491.3	18288.3
AGFG2	O95081	7976.97	5935.06	8325.15	6156.07	3926.19	4674.48	26312	27247.7	23277	18796.8	19144.5	25481.2	55539	52296.7	52991.4	49528.2	48158.9	38538.4
SCAF4	O95104	121870	131908	138189	122369	138331	123677	51720.6	51423.2	47716.3	43770.1	47400.5	50003.2	NaN	NaN	NaN	NaN	NaN	NaN
ZNF202	O95125	NaN	1076.09	NaN	NaN	NaN	NaN	NaN	NaN	NaN	NaN	NaN	NaN	33818.8	27624.9	31411.1	28416.6	30779.5	23685.5
S1PR2	O95136	9166.7	20181.5	3897.75	10165.8	10908.2	9669.44	20704.2	18105.7	24245.6	55128	55615.7	199324	149675	141937	160532	139511	139712	125312
NDUFB6	O95139	87124	81431.3	94520.8	71486	80397.9	74370	128630	157720	171890	121106	109729	201634	184303	207590	184875	209183	205279	201889
MFN2	O95140	198326	180834	162961	179785	158429	172005	215308	223217	215527	213385	227732	210704	34426.9	NaN	23881.9	NaN	30692	20960.7
SNUPN	O95149	41752.4	41107.6	47959.1	44598.2	47896.3	43047.4	69134.7	94213.1	89471.5	36105.8	NaN	NaN	16499.9	16280.4	16060.9	15859	16376.8	15500
UBE4B	O95155	36233	39198.7	41177.4	40195.8	41737.8	40526.3	18816.3	16302.5	17778	18282.9	17537.5	20600	104590	89235.3	99946.7	94357.4	80709.8	74131.6
ZFPL1	O95159	60670.4	73895.3	61797	75203.1	63373.6	79092.6	71861.1	72908.6	92244.3	94716	93027.6	84392.7	26657.9	28133.2	25679.9	26137.1	26929.2	27606.9
ELP1	O95163	83919.3	83143.8	81359.4	84309.3	81229.5	83964.3	29248.3	30589.9	26763.2	25100.9	26194.9	31099.6	NaN	10199	NaN	NaN	NaN	NaN
UBL3	O95164	7091.29	2376.66	8497.85	6765.75	4362.1	3859.94	14396.9	9515.84	9662.07	13055.2	NaN	NaN	221914	206621	219834	188877	208434	208956
GABARAP	O95166	24304.8	26303	29356.1	29536.1	21386.5	27884.3	14183.7	15443.1	12728.5	173767	169801	398093	71486.1	47071	67150.2	65811.6	51604	50199.5
NDUFB4	O95168	73207.2	73212.6	78453.6	84941.5	72065.3	90686.9	44352.3	57885.2	52148	58294.6	72170.8	58612.4	38143.3	NaN	30860.3	39848.4	47010.6	NaN
NDUFB8	O95169	29003.2	21323.7	28950.6	30590.8	27335.7	25453.1	NaN	NaN	NaN	NaN	NaN	NaN	NaN	NaN	50658.9	NaN	30546.4	49427.5
CACNA1H	O95180	3229.76	529787	42720.6	17506.5	17373	2371.65	NaN	NaN	NaN	11108.9	NaN	NaN	36034.3	35864.4	40377.2	31125.6	39126.4	32471.1
NDUFA7	O95182	44151.1	32186.3	40593.5	35774.8	29566.9	32209	26034.8	25733.3	46562.5	40455.9	29869.7	43712.5	90834.3	112652	NaN	144310	154219	167333
VAMP5	O95183	NaN	NaN	NaN	NaN	NaN	NaN	190893	217409	188438	107324	113709	163466	NaN	NaN	NaN	NaN	NaN	NaN
OAZ2	O95190	3370.27	4219.99	1579.34	3455.13	2844.86	2860.53	2399.09	NaN	NaN	NaN	NaN	NaN	468726	405983	415400	360719	464605	472710
RTN3	O95197	302856	246993	255373	299355	306287	296899	441985	405617	404930	434418	379848	464098	NaN	NaN	NaN	NaN	NaN	NaN
RCBTB2	O95199	13581.9	4387.77	2670.99	12009.2	NaN	881.295	NaN	113.854	31446.2	NaN	NaN	NaN	NaN	NaN	NaN	NaN	NaN	NaN
ZNF205	O95201	1463.32	170.584	1490.77	1577.07	2267.83	NaN	NaN	NaN	NaN	NaN	NaN	NaN	442908	467728	473050	482051	444407	481381
LETM1	O95202	321918	275009	354285	277930	311622	264416	398644	455715	458109	467789	447258	556402	21855.9	19495.3	20881.6	19873.6	18445.1	19760.8
EPN2	O95208	18783.8	19508.7	23132.4	16258.5	18550.9	14280.9	17586.9	13340.6	21890.8	25508.4	20499.5	28217.8	39635.6	33295.3	40657.2	29151.4	33698.1	34250.4
STBD1	O95210	4186.93	5604.25	6003.13	7611.88	5544.59	5256.64	35607.5	35323.8	35272.4	33321.2	33786.5	34285	21525.6	19503.1	16870.5	16795	23826.9	18490.8
LEPROTL1	O95214	17022	11789.1	11915.4	8066.72	14251.4	14904.2	25557.9	15832.3	19451.3	15426	18853.8	13196.4	49919.1	44055	44891.6	50188	48539.4	60608.3
ZRANB2	O95218	212366	169780	206725	185828	201394	199916	70441.6	71722.4	62666.2	55170.9	63298.5	53623.1	138946	145352	139314	134276	147567	140434
SNX4	O95219	54357.9	61096.3	51837.7	63328.8	53983.8	50312.1	135300	155530	146306	149636	153770	147571	15885.9	NaN	NaN	NaN	NaN	NaN
ZWINT	O95229	6515.37	5676.44	4619.35	5255.71	4435.21	5033.64	NaN	NaN	NaN	NaN	NaN	NaN	108796	109675	102222	105574	87262	95047.9
LUC7L3	O95232	295370	267948	288435	254397	268171	259632	112946	112717	94861.6	105311	113317	110845	7050.6	NaN	NaN	6680.03	NaN	28162.6
KIF20A	O95235	18644	20757.8	18674.2	25218.5	22947.3	23078.5	5054.13	12967.4	5466.7	66904.9	NaN	NaN	14853.3	18572	15900.1	14840.6	13055	15840.4
APOL3	O95236	18501.4	9386.14	239209	922.629	NaN	2980.57	NaN	NaN	1724.97	0.452685	NaN	2.81417	NaN	NaN	NaN	NaN	NaN	NaN
LRAT	O95237	9408.64	10844.8	9042.4	9710.87	9311.76	9602.34	NaN	NaN	NaN	NaN	NaN	NaN	98.0713	498.932	84.0107	111.002	1254.59	89.5047
KIF4A	O95239	30828.1	22595.5	18632.4	26515.7	26595.8	28225	2721.4	126.679	110.164	1348.21	1524.03	NaN	4133.65	NaN	10066.8	NaN	15212	1612.57
MBD4	O95243	6795.52	8126.31	6837.5	7757.04	8217.13	9103.43	3132.88	1857.72	2703.26	1801.99	3911.78	NaN	24370.5	25659.6	25885.2	24478.4	22637.7	23013.8
SBF1	O95248	12262.8	11313.2	10267.5	12819.5	11403.2	12621.9	24308.5	24540.3	20921.2	23872.3	25906.1	24004.1	54595.8	72980.8	75265.7	57833.5	44264.4	63858.5
GOSR1	O95249	57315.7	67002.9	72276.7	52924.9	54693.9	51125.7	60125.2	43054.7	74636.9	82579.9	59859	59310.7	8765.14	9097.62	10154.4	NaN	8029.21	10351.9
KAT7	O95251	66996.9	70595.3	69785.5	75430	75853.2	81064.5	11333.3	9472.6	8565.68	11139.2	9195.35	NaN	NaN	NaN	NaN	NaN	NaN	NaN
ABCC6	O95255	NaN	NaN	NaN	1463.17	NaN	NaN	NaN	NaN	NaN	NaN	NaN	NaN	NaN	NaN	NaN	NaN	750.926	1790.15
SLC25A14	O95258	1596.18	2813.44	3773.26	2274.05	2142.1	1805.22	1964.87	2440.68	2918.67	NaN	NaN	NaN	44226.1	35960.9	36423.3	40197.1	34312.7	35369.1
ATE1	O95260	17854.9	19742.4	19198.9	21162.6	21082.6	21432.7	37803.5	40237.7	34491	36378.6	41840	38535.7	25381.7	NaN	NaN	NaN	24199.3	21413.9
PDE8B	O95263	NaN	NaN	NaN	NaN	NaN	NaN	21700.1	21283.4	14718.1	NaN	NaN	NaN	NaN	NaN	NaN	NaN	NaN	NaN
HTR3B	O95264	NaN	NaN	NaN	NaN	NaN	NaN	47474	NaN	NaN	NaN	NaN	NaN	NaN	NaN	NaN	NaN	NaN	NaN
RASGRP1	O95267	NaN	NaN	NaN	NaN	NaN	NaN	NaN	NaN	NaN	NaN	NaN	NaN	12224.1	10499.3	NaN	NaN	NaN	15920.4
TNKS	O95271	25701.8	12797.5	16045	22235.3	29032.4	29348.8	9406.32	NaN	11112.3	15263.5	NaN	NaN	4463.41	5467.86	5625.19	7555.27	6923.36	5777.04
CCNDBP1	O95273	4958.24	6102.16	4395.27	6173.52	3510.69	3043.02	4343.55	7566.39	3496.46	5724.04	5781.72	NaN	4531.94	24151.3	9138.32	13838.2	8954.11	6941.75
EPM2A	O95278	4884.96	NaN	736.277	1902.86	NaN	1955.17	7841.72	8228.57	9698.11	7650	8788.19	NaN	NaN	NaN	NaN	NaN	NaN	NaN
KCNK5	O95279	16424.5	14767.6	11789	10310	10249.6	9058.13	NaN	NaN	NaN	NaN	NaN	NaN	23025.5	25067.7	19687.5	20823.9	25631.6	29721.4
VAPB	O95292	30758	28382.5	28642.3	27043.1	25279.8	28169.1	18665.5	19391.3	19785	20927.9	22255.6	17233.2	78798.6	82015.9	79046.6	87617.6	88502.4	80213.2
RASAL1	O95294	6281.81	7427.3	6527.84	6613.32	6624.7	7241.61	102603	112073	89652.7	97116.7	97493.5	93222.2	18966.6	19701.5	27124.1	16000.4	19471.7	14881.4
SNAPIN	O95295	1218.89	1842.05	1362.61	2742.75	2962.74	2934.25	14097.7	17477.8	15768.1	16168.5	14714.8	21301.1	24118.4	35562.3	35711	27844	29601.2	32720.4
MPZL1	O95297	51356.8	43878.6	54778.1	49241.9	49379.8	50250.9	26920.3	27528	31562.8	31417.6	31777	29942.8	11007.2	15177.2	9221.36	12592	11433.1	12983.5
NDUFC2	O95298	33300.9	34931.5	30186.2	35378.4	37439.9	37394.5	18844.5	20813.8	21856.3	14669	4132.38	NaN	111901	107141	97874.3	101472	111403	102805
NDUFA10	O95299	161182	153894	150814	154830	146915	149222	109213	112421	104818	122609	128391	114576	17006.6	15881.1	11237.8	11861.9	12525	14085.1
FKBP9	O95302	38575.1	38277	47840.8	38632.3	40853	38662.9	17693.8	19692.2	16388.4	17617.2	15841.5	7760.66	104710	100963	97300.1	105473	104544	104065
CELF2	O95319	31935.9	33839.4	27017.5	24680.8	29861.6	24415	111269	111044	115533	102239	94333.9	106249	716959	718810	730834	744832	794503	785343
PGLS	O95336	129569	124172	132451	144586	146035	150359	715177	803626	695267	704242	727475	708273	81303.8	83410.8	84997.2	84111.6	88137.3	81733.5
PAPSS2	O95340	31860.2	32857.6	30598	33363.9	32473.4	32689.4	84950.3	83895.8	72311.2	75009.5	80408.7	87626.3	NaN	NaN	NaN	NaN	NaN	NaN
ABCB11	O95342	16527.6	12417.8	14627.6	9388.33	10730	8483.26	12160	10287.5	10310.7	NaN	NaN	NaN	32451.7	NaN	7816.78	60107.7	2643.05	89.4215
SMC2	O95347	108487	115143	104208	124379	114571	118726	15066.2	6088.45	7877.29	6093.09	6090.51	278.33	601498	623918	636053	628966	636049	640889
ATG7	O95352	29384.2	30734.3	30687	31218.9	30890.6	27692.9	673945	661694	633829	661817	662635	669918	39126.4	31671.7	47636.3	44781.6	44549.8	43467.5
TACC2	O95359	39663.8	28795.6	35052.3	33942.9	34420.2	34713.3	64477.2	64378.7	49170.7	46357.9	46746.3	62533.1	22720.7	22815.3	25557.4	23493.2	22988.4	23429.4
FARS2	O95363	22255.1	21403.9	22647.8	21779.7	21117.9	21214	29855.2	31512.8	28593.6	25157	27725.1	23631.6	21778.7	13185.8	19122.2	16079.7	16766.2	11929.7
ZBTB7A	O95365	1216.42	1833.05	3150.07	2471.43	1489.43	1427.55	20282.6	20000.2	17573.9	8077.46	14835.6	12075	45095.9	41293.4	38402.2	35534.4	37304.2	35630.5
LYPLA2	O95372	54928.9	54799.3	47320.7	59795.3	52303.8	50164	48001	50969.7	43654.2	40233.7	41432.1	39392.1	380876	387010	384510	396985	400317	379193
IPO7	O95373	737049	793543	807770	784993	796432	801186	356036	373561	343103	374303	363919	421730	46256.3	40353.6	37030.4	38589.6	40153.3	36474.3
ARIH2	O95376	77767.7	76501.9	75438.2	74573.7	73648.9	73882.3	43902.3	46042.6	48929.4	38594.5	41678.4	41341.8	47831.4	49069.6	59153.9	54398.3	46539.2	59590.5
TNFAIP8	O95379	5310.57	6308.75	5304.86	1272.74	2137.75	5767.56	19578.3	34546.2	46640.5	48374.2	32940.6	43299.3	11597.6	14635.6	NaN	NaN	17396.1	12549.5
MAP3K6	O95382	51616.7	24233.5	34221.9	8429.98	25976.2	14982.2	14746.9	11018.5	8082.14	20129.9	22527.7	NaN	3662.51	3695.61	12377.6	14352.5	14457.9	13088.6
SLU7	O95391	16988.2	19938.5	20272	18976.4	19936.6	16581.2	10247.9	13187.3	11724.4	14046.3	11162.1	14694.8	167075	168579	165754	164881	182704	178015
PGM3	O95394	122818	123078	130630	125395	124870	134798	185489	193252	172520	171257	179415	191983	18582.4	22394.3	27599.3	22716.2	24091.8	20794.1
MOCS3	O95396	15025.3	20842	18845.3	21189.6	18389.8	20173.6	20092.9	19611	20700.9	21322	25925.8	21824	23420.2	16154.9	16211.2	19994.3	23589	22814.5
CD2BP2	O95400	73493.5	70028.1	66817.6	62979.5	56864	72254.9	17013.8	15555.5	17277.6	19699.6	18567.5	20207.6	NaN	NaN	NaN	NaN	13603.8	NaN
MED26	O95402	10437	7308.84	8999.34	9669.61	10327.1	9107.39	NaN	NaN	NaN	NaN	NaN	NaN	NaN	NaN	NaN	NaN	NaN	NaN
ZFYVE9	O95405	9192.27	7800.36	9188.3	9259.71	10641.2	10551.1	NaN	NaN	NaN	NaN	NaN	NaN	1.1687	NaN	NaN	NaN	NaN	NaN
ZIC2	O95409	16740.5	5480.4	15115.7	13480.2	15758.7	18225.4	NaN	NaN	NaN	NaN	NaN	NaN	81642	79764.2	80334.4	74675.4	65477.2	51596.7
BRI3	O95415	15754.6	19483.3	10822.4	18436.2	16348.4	15871.7	52634.3	53336.7	46474.2	87328.6	85571.3	69259.8	5175.55	6806.07	6245.89	6046.06	5905.25	6753.33
SVIL	O95425	12433.1	11039.5	12395.6	9711.56	10738.4	11247.7	13326.6	9015.75	10145.7	7318.06	7379.88	9861.62	117955	66634.4	65334.5	46691.3	67111.5	59629.9
PIGN	O95427	59942.5	40207.9	48999.3	44661.9	45952.4	49400	46835.9	52865.3	56476.5	64111.8	72978	66032.3	NaN	NaN	NaN	NaN	NaN	NaN
PAPLN	O95428	NaN	7201.95	NaN	NaN	1754.23	NaN	3380.7	8479.2	NaN	NaN	NaN	NaN	NaN	NaN	NaN	NaN	NaN	NaN
BAG4	O95429	8258.9	9335.15	9403.47	8216.98	6688.6	6780.17	NaN	NaN	NaN	NaN	NaN	NaN	269629	320167	292117	305393	304007	290116
AHSA1	O95433	617514	612411	667102	569482	631997	581509	321200	359054	322810	298185	323385	327990	30158	38208.5	35578.6	39446.5	28749.8	28646.2
PARN	O95453	114829	101630	102446	116763	115258	108910	39096.3	37784	33240.8	31042.6	27998.5	32257	44604	51755.8	60895.1	56371.1	70536	54918.3
PSMG1	O95456	143783	140995	136638	135836	149572	144204	56998.7	48738.1	59313.2	56584.9	63967.5	29635.9	16252	NaN	NaN	NaN	NaN	NaN
LARGE1	O95461	22007.3	29557.5	26389.7	19735.8	24939.6	18721.2	NaN	NaN	NaN	NaN	NaN	NaN	311373	272055	319915	293681	289909	298418
FMNL1	O95466	4175.75	7054695	2600.26	268090	60988.3	29613.2	317302	333021	301152	294640	305507	355615	134874	140226	140510	134059	144216	144420
SGPL1	O95470	124452	122946	104485	114842	101900	112070	132282	147108	141949	149715	144065	143959	NaN	NaN	NaN	NaN	NaN	NaN
CLDN7	O95471	63356.5	47263.2	52135.5	36903.9	37061.8	34884.9	NaN	NaN	NaN	NaN	NaN	NaN	38034.5	35928	28537.4	40225	38398	44583.9
CTDNEP1	O95476	63771.1	52743.8	49259.1	46155.6	41504.2	42487	38873.8	30343.9	44021.3	39269.7	36534.7	40521.2	11247.7	4481.09	6037.67	6434.86	7436.84	7540.31
ABCA1	O95477	10174.5	5655.87	4716.18	6164.75	3572.68	3085.79	16108.4	18138.8	16343.3	14779.3	14070.1	16099.1	26490.3	25995.4	21767.5	26413.1	22182.5	23774.1
NSA2	O95478	179815	171250	147023	203802	177283	192591	31169.9	24052.8	26420	23055.2	28040.8	30908.4	221156	217201	217108	227275	224294	212508
H6PD	O95479	20752.1	21907.5	22943.9	22028.7	23249	24982.5	227576	215107	225102	227341	225451	225009	128667	120076	125908	120600	126162	124446
SEC24A	O95486	107560	96560.9	95452.7	94351.3	99097.9	91560.1	127882	123817	126439	126110	119478	125705	126210	126608	126791	129905	121693	125175
SEC24B	O95487	69054.7	75732.5	73199.2	75126.7	70327.4	79397.7	122532	129974	130714	119170	125300	141253	NaN	NaN	NaN	NaN	NaN	NaN
ADGRL2	O95490	79366.8	74383.3	79566.2	79273	83235.1	67581.9	6981.42	NaN	NaN	NaN	NaN	284483	646.034	NaN	11059.5	7211.36	12190.2	NaN
VNN1	O95497	2472.82	NaN	1343.68	2910.49	NaN	NaN	11827.8	13467.6	10433.1	12525.2	9789.38	NaN	47167.3	40579.7	47107.9	44229.8	33465.8	41907.7
VNN2	O95498	NaN	NaN	NaN	19037.1	NaN	NaN	33194.1	51980.3	42811.5	55160.9	51673.4	49505.6	NaN	NaN	NaN	NaN	NaN	NaN
CBX6	O95503	NaN	NaN	NaN	NaN	NaN	NaN	NaN	NaN	NaN	NaN	NaN	NaN	NaN	NaN	NaN	NaN	NaN	NaN
SLC2A10	O95528	12251.5	9397.58	9266.55	7144.97	9301.04	7479.73	NaN	NaN	NaN	NaN	NaN	NaN	141721	137317	138791	136956	126072	131551
NADK	O95544	19135.1	18313.7	18542.6	16656.2	19680.3	20540.6	96481.1	100265	89712.8	99957.4	91952.6	93535.6	107712	109329	94661.5	105011	103885	93568.3
TDP2	O95551	75764.6	73973.2	73193.6	60561.6	69457.2	74150.5	134722	145736	106797	111353	117865	136094	71447	81834	63581.6	72786.5	50745.6	76526.2
SFT2D2	O95562	NaN	NaN	NaN	3736.82	NaN	10101.1	32156.8	36680.9	41282.4	NaN	41648.2	NaN	254301	241019	232994	239957	286777	270911
MPC2	O95563	9721.59	10858.9	8800.38	9843.59	9429.02	8836.58	306805	306572	301693	286916	273973	330730	2137966	2.20276e+06	2.29595e+06	2.28963e+06	2.1547e+06	2.19382e+06
ETHE1	O95571	74726.7	77541.9	74936.1	84783.8	80690.7	81853	1.93476e+06	2260331	2.1346e+06	2.16633e+06	1961717	2097163	607168	636566	611445	600717	650459	666200
ACSL3	O95573	587349	631334	534201	635987	546515	576328	693046	684386	712011	721342	710808	760690	8835.16	8621.63	7564	9318.1	5870.95	7302.3
POLR1A	O95602	47017	41890	41728	47511.1	42578.2	43470.1	9591.6	10405.2	8017.05	7517.31	7948.43	8923.82	6864.83	6560.45	6859.59	7932.57	7480.17	7330.56
PCNT	O95613	7383.45	5281.48	6149.01	5746.79	5400.94	5835.51	9555.02	8148.57	6959.95	7574.84	7178.57	7010.8	18975	12707.7	18041	10380.9	8604.72	12002.4
YEATS4	O95619	37606.3	40578.3	41347.8	34489.9	44749.3	45099.1	16350.9	26152.3	18717.6	30771	27235.5	NaN	NaN	3491.99	2688.48	NaN	NaN	NaN
DUS4L	O95620	1190.39	3627.43	812.737	3328.73	1372.63	3128.6	NaN	4168.29	1937.62	NaN	3190.21	NaN	NaN	NaN	NaN	NaN	NaN	NaN
ADCY5	O95622	NaN	NaN	NaN	NaN	102.418	NaN	NaN	NaN	NaN	NaN	NaN	NaN	NaN	NaN	NaN	NaN	NaN	NaN
ZBTB11	O95625	4218.99	5212.79	4816.42	5247.44	5831.61	5275.94	NaN	NaN	NaN	NaN	1254.48	NaN	10296.7	7750.36	12054.5	12484.9	9206.72	11544.5
CNOT4	O95628	18911.2	17200.5	18330.5	17726.6	18206	18080.5	11186	11247.1	8236.15	NaN	9127.24	9401.24	40458.4	42374	49620.8	35694.6	52408.3	50170.9
STAMBP	O95630	26682	30305.7	27840.8	30961.5	29128.8	28660.4	52757.4	47167.8	52611.1	45886.4	52344.2	47342.1	NaN	NaN	NaN	NaN	NaN	NaN
NTN1	O95631	1056.75	NaN	NaN	NaN	941.77	4806.47	NaN	NaN	NaN	NaN	2311.13	NaN	24763.3	22629.7	27226.4	31579.5	28464.5	26263.1
CPSF4	O95639	72990.8	72276.2	69615.4	74307.4	72277.5	68614.2	28287.3	23697.7	25700.3	34725.6	30698.9	14895.8	8941.11	9529.76	15258.2	14757.6	9318.13	12394.1
NFATC1	O95644	2478.89	1895.96	4025.76	4145.85	2727.03	3212.36	13997.7	15991.8	12923.6	14666.2	16995.1	NaN	205781	400956	346014	279550	318084	180738
ATP6V1G2	O95670	48787.2	28556.2	45265.1	20696.8	24399	33238.7	210857	186265	250824	288620	327580	407703	28145.1	29341	32353.4	33422.5	31021.7	28575.4
ASMTL	O95671	167222	175575	155026	189728	174452	178148	30812.1	29453.6	27093.4	29936.1	27543.5	27640.6	305250	290288	273030	265429	360833	318512
CDS2	O95674	139140	131782	139177	119490	155270	128009	372093	340190	419653	404862	367048	379582	4216.25	NaN	4638.46	NaN	5077.79	4012.97
CEP43	O95684	8859.99	6872.7	11441.8	8243.15	7608.69	10986.3	5278	NaN	6159.86	5418.37	NaN	2844.78	17558.6	11348.4	20346.2	15956.6	15412.2	15114.9
PPP1R3D	O95685	2743.89	4604.57	3149.31	2983.65	1122.21	2173.34	17205.6	17679.4	15926.4	14224.9	13190.7	10214.7	NaN	62431.5	6201.24	2946.04	NaN	NaN
BRD1	O95696	27457.3	20997	22072.3	32947.2	27440.5	30958.5	362.452	3578.4	NaN	3676.3	3088.81	NaN	37130.8	19799.8	36214.4	30877.3	17883.8	33841.3
POP4	O95707	50027.7	51727.9	61353.9	61323.6	57955.8	64081.6	27570.9	35070.1	25217.3	34816.6	32184.4	39322.9	12145	11203	8992.14	10031.9	10852.4	9372.44
HERC2	O95714	22864	22364.4	23340.8	24765.4	23308.2	25201.3	9849.7	10159.1	9322.17	11925.2	9868.06	10110.1	18289.4	16775.4	18537.2	20599.2	13195.5	15160.9
RAB3D	O95716	201863	50905.9	81847.6	60291.7	60059.6	59815.4	21491.7	26234.6	18298.5	60899	121417	NaN	40431.5	37337.5	37455.6	36074.3	34053.1	37895.9
SNAP29	O95721	8559.38	9185.56	8821.85	6471.78	4831.53	6902.48	23047.8	27138.5	34938.2	44733.4	32788.2	44917.8	NaN	NaN	NaN	NaN	NaN	NaN
CPNE6	O95741	NaN	NaN	NaN	NaN	NaN	NaN	NaN	NaN	NaN	NaN	NaN	NaN	NaN	58674.4	51290	NaN	85631.5	86441.8
PMS2P2	O95744	NaN	24761.7	NaN	NaN	NaN	NaN	78547.9	NaN	56609.7	70475.9	39466	39794.7	255384	257244	261966	264675	264043	256011
OXSR1	O95747	273560	294370	249181	282513	261467	295311	244076	236979	221518	269640	278490	287804	19304.2	18259.4	17751.7	18209.2	18140.1	21841.5
GGPS1	O95749	11844.9	11137.2	12744.2	12251.7	9924.32	13690.3	17639.5	21356.1	21839.5	20593.5	18418	22630.1	42611.5	34091	40010.6	41412	35418.1	38849
HSPA4L	O95757	40048.5	44209	36376.2	45143.3	41224.2	45352.4	41522.5	43682.6	39401.1	49128.2	43965.3	45233.8	48731.6	51197.1	47876	48601.6	53720.2	57649.7
PTBP3	O95758	63615.2	72580.7	48400.1	68561.9	55432.5	65595.8	46701.7	43968	51933.3	61209.6	57032.4	53317	36622.7	32958.3	35965.1	33019.9	32819.6	30790.9
TBC1D8	O95759	3337.55	2647.28	51.6269	4577.17	3065.4	3629.74	36764.5	40012.5	33971.1	45055.2	39173	36461.3	58305.1	66737.8	62097.7	73241.8	56121.4	66729.6
STARD3NL	O95772	38195.2	31193.8	23147.2	28363.1	37916.4	36190.2	88791.5	85946	70366.2	70795.8	56644.7	83031.5	42765.4	32979.8	45985.5	43616.6	47148.7	49414.3
LSM8	O95777	91616.2	80020.9	73808.7	81195.4	66689.9	73456.9	46027.7	57085.4	52203.4	46231.7	48304.9	29327.3	1194992	1.20589e+06	1.11378e+06	1.16314e+06	1127362	1.16284e+06
AP2A1	O95782	558554	572694	609260	493064	546052	540748	1.26471e+06	1.32697e+06	1.20309e+06	1.21918e+06	1.20531e+06	1.19547e+06	3312.84	2.69612	8561.39	49047.9	3700.38	7440.21
WIZ	O95785	34786.1	28090.8	33506.9	27264.1	34762.5	27001.3	17993.1	10674.1	11266.1	NaN	375230	NaN	60498.2	62719.5	59248.6	60903.8	63771.7	59153.4
DDX58	O95786	12852.7	11480	9498.28	12508.7	12305.4	13541.7	48219.3	45948.8	42977.4	41102.8	39534.8	39007.1	NaN	NaN	NaN	17820.9	NaN	1872.18
ZMYM6	O95789	3174.98	2201.9	3123.91	3409.22	3817.35	2436.24	NaN	6473.2	8251.04	12844.1	NaN	NaN	79349.8	58439.5	80016.2	71060.5	63569.4	64213.5
STAU1	O95793	193501	183781	200304	203684	201983	189484	75332.6	64613	61863.3	49693.6	58089.6	61426.3	18036.4	17009	17579.3	11505.8	12464	11633.5
TTC4	O95801	60941.4	65756.5	64013	63986.9	61479.7	63056.1	14838.7	11647.4	16000.2	15586	23191.2	33494.9	NaN	NaN	NaN	2143.11	NaN	NaN
NDST3	O95803	7674.37	8807.75	10423.6	7523.84	7108.72	7962.87	18335.7	23284	23039.3	1906.2	3398.39	NaN	18885.1	15249	20889.2	14503.9	19309	16797
TMEM50A	O95807	9754.62	6784.84	11290.5	8036.07	8380.76	8675.43	15265.3	12799.8	12331.9	18792.2	15976	10918.9	NaN	NaN	NaN	NaN	NaN	NaN
CAVIN2	O95810	NaN	257.586	NaN	NaN	NaN	NaN	NaN	NaN	NaN	NaN	NaN	NaN	52423.2	48926.8	42694.6	56001.5	65177.6	49398.2
BAG2	O95816	91354.6	86078.5	90623.2	76222.1	81536.4	80182.6	50341	44579.2	50478.1	53700.3	55451.4	47288.6	17941.3	15964.8	18449	16274.4	12950	14213.1
BAG3	O95817	4380.59	3264	3556.44	4016.84	4973.83	5644.81	18416.5	16019.7	25217.3	22325.1	17001	13346.9	122010	125181	123318	117507	129322	123717
MAP4K4	O95819	212036	227302	227437	250164	226553	235821	139402	131862	134777	133569	138498	131463	102664	103518	97522.9	106149	108679	102869
MLYCD	O95822	27060.2	23754.3	25627.4	22961.5	23494.5	20003.3	113830	109657	104984	106844	118402	115941	64569.2	73812.9	62666.5	68108.1	78415	74016.8
CRYZL1	O95825	23960.2	21302.6	24637.8	23141.1	26866.1	24556.3	79232.2	76149.4	75712.6	76925.7	84990.3	86467	1607378	1.60774e+06	1.54383e+06	1.65204e+06	1.59888e+06	1619313
AIFM1	O95831	312248	327803	333763	312186	321770	304267	1.68153e+06	1.78132e+06	1.73656e+06	1.76493e+06	1.75702e+06	1.83903e+06	76103	77081.7	87535	88148.9	93511.8	85069.4
EML2	O95834	6181.43	4428.89	5345.89	6694.45	6368.97	6725.71	95121.2	92405.7	107562	87002.6	91573.5	84403.3	7200.21	NaN	3749.03	3525.08	3546.01	NaN
LATS1	O95835	5847.71	5957.75	4716.44	7838.01	2820.8	5102.08	6310.31	8784.35	9266.93	4354.83	18227.1	NaN	69325.8	85924.6	73389.6	68964.6	66502	63352.5
NUDT14	O95848	4685.08	4374.64	8621.36	23035.1	7460.42	25071.2	94800.2	82259.3	96768.9	80993.1	79934.5	85373.8	24531.3	22195.4	19737.7	15676.7	16476.6	10549.7
TSPAN13	O95857	42081.6	34517.8	36191.3	31844	30244.1	22450.2	36142.9	30689.5	43461.2	30657.8	34721.3	42276.4	54085.4	47483	55571.8	46086.8	38780.1	50637.5
TSPAN15	O95858	6303.69	6098.27	6692.79	2169.89	4995.18	4401.32	44414.8	46209.8	55442	58160.3	56021.3	47743.8	123005	126617	126394	118305	126815	120271
BPNT1	O95861	34129.5	33214.2	34372	33129	35428.6	32860.6	131795	130472	137446	137319	137808	124558	23776.8	28091.3	32472.3	37261.1	28618.7	36086.2
FADS2	O95864	279552	293562	303322	308793	278389	303846	27327.8	35143.5	25714	29117	23688.7	34899.6	105101	104311	126126	121980	112132	142592
DDAH2	O95865	29693.3	29890.9	34602.7	36955.7	35000.6	44113.6	87595.9	110666	113203	112782	106598	121094	300936	311548	299493	312663	313692	292892
ABHD16A	O95870	56566.4	49158.8	58081	48662.8	53234.4	50038.5	300162	319106	334382	315273	300635	309379	26093.9	29272.1	NaN	NaN	NaN	21636.3
C6orf47	O95873	6998.79	5734.49	6534	5251.17	4702.19	4523.88	17703.3	21441.3	19295	22381.3	NaN	15609.2	97928.4	73150	86568.9	101562	86769	112435
TXNDC12	O95881	298659	280013	280065	296488	246686	306144	82489.7	99733.2	111904	102044	111810	109955	NaN	NaN	NaN	NaN	NaN	NaN
OLFM2	O95897	55460.7	86119	52866.2	81011.9	73012.7	69254.3	21085.8	16435.7	14693.2	NaN	NaN	NaN	NaN	NaN	NaN	NaN	4774.04	NaN
TRUB2	O95900	23196.1	18780.8	21181.3	17947.3	19291.4	16950.1	11175.4	9859.5	7712.82	5301.03	NaN	NaN	18564.1	18445.1	17577.6	20459.8	15152.6	19434.4
ECD	O95905	64549.1	68474.5	61585.7	71927.6	69578.7	68053.8	13972.9	14613.4	16353	16213.7	17826.8	17561.9	13457.5	NaN	19041.2	50559.8	18083.3	47449.5
SYF2	O95926	44005	37886.2	38207	40267	46893.2	37290.4	20094	10549.6	13390.8	5175.05	22437.8	28722.7	35551.8	30324.1	36104.9	38990.8	30991.6	40920.2
IGSF6	O95976	6948.04	NaN	NaN	NaN	NaN	NaN	19403.9	30786.1	24014.8	19578.3	24539.7	34847.7	NaN	NaN	NaN	NaN	NaN	2966.51
RECK	O95980	2677.32	1380.61	NaN	NaN	NaN	2546.38	NaN	5261.97	9791.68	6288.31	NaN	NaN	9239.48	3331.74	13470.6	6314.78	7417.26	4509.97
MBD3	O95983	97690.4	83877.1	91806.9	99414.9	97677.1	97888	6059.64	8942.67	6720.33	11440.7	11818.4	NaN	10766.7	8891.33	9589.35	9071.06	7458.88	7854.82
TOP3B	O95985	25992.3	24857.8	21453	26707.8	24130.2	24144.1	12528.9	10836.3	9728.16	8544.98	10192.9	NaN	64736.1	77308.3	54212.6	116801	135603	94439.2
NUDT3	O95989	52137.1	49551.7	56196	54431.5	49286.1	53725.5	89965.6	92899.3	127677	97759.4	77693.7	93536.2	NaN	NaN	NaN	NaN	NaN	NaN
CH25H	O95992	NaN	NaN	NaN	NaN	NaN	NaN	NaN	NaN	1234.04	NaN	NaN	NaN	NaN	NaN	NaN	NaN	NaN	NaN
AGR2	O95994	919.944	33038.6	NaN	NaN	NaN	NaN	NaN	NaN	NaN	NaN	3934.37	NaN	NaN	4628.65	NaN	NaN	NaN	NaN
PTTG1	O95997	20772.6	27156.5	29722.3	23223.4	25755.1	24651.1	NaN	NaN	NaN	NaN	NaN	NaN	NaN	NaN	NaN	NaN	NaN	NaN
BCL10	O95999	16878.1	17180.3	14790.9	14792.8	12812.8	9650.76	9300.04	8603.28	8178.27	12745.1	NaN	NaN	483962	328311	488750	385384	391477	261536
NDUFB10	O96000	453784	480822	427743	418897	405076	405114	380739	303562	528438	403743	450498	525075	NaN	NaN	NaN	NaN	NaN	NaN
PPP1R17	O96001	7372.5	10091.6	9620.19	7433.54	6898.24	1683.97	NaN	NaN	NaN	NaN	NaN	NaN	145066	131534	134304	132304	144959	135974
CLPTM1	O96005	161741	141530	137029	139714	134239	134798	155169	157343	157132	165095	155584	153103	12122	13356.3	11427.9	12444.7	12531.1	12682.5
ZBED1	O96006	16853.7	13072.3	18355.6	19527.7	19738.4	17191.8	7630.83	15480.4	7218.58	7973.62	4875.69	NaN	24357.3	27867.1	28270.5	22712.6	26155.4	26900.7
MOCS2	O96007	12225.5	10890.5	11171.3	11090.3	14095.1	11267	20944.8	18591.3	17706.3	22354.4	23468	16159.2	364901	379321	370691	392224	419846	394029
TOMM40	O96008	680101	616446	690624	544363	606187	554882	441836	440660	485722	464429	436503	419079	138038	127238	134855	133229	131310	136488
PEX11B	O96011	27744.2	26555.3	29696.2	34568	29358.4	29615.3	148216	117869	171288	149269	147369	131829	13131.4	14022.7	15830.5	13536.2	13253.1	10272.1
PAK4	O96013	83868	82254.3	83470.2	90846.4	87984.1	86082.9	13496.6	11410.4	11208.1	13037.3	13685.7	16771.2	66897.7	36055.2	46770.4	45945.1	27359.7	33112
CHEK2	O96017	66156.8	76142.4	87252.6	78506.6	83729.6	77137	40435.8	27793.9	22812.8	34438.6	46246.6	43159	24223	34603.1	10485.2	26578.3	18020	16670.2
APBA3	O96018	13177.3	8142.05	11287.8	11813	8176	12404	16528.5	17382.9	17919.3	NaN	9423.2	60549.5	29320.1	27536.7	28647.9	29914.9	27393.8	30727.8
ACTL6A	O96019	137879	120837	122237	118466	121124	122878	42090.4	36728.2	34908.8	34833.5	36448.8	30840.3	NaN	NaN	NaN	NaN	NaN	NaN
B3GALT4	O96024	NaN	NaN	NaN	NaN	NaN	1	NaN	NaN	NaN	NaN	NaN	NaN	NaN	40617.6	NaN	NaN	NaN	32207.8
NSD2	O96028	10139.1	11177.8	7959.2	10512.3	9175.03	10033.4	4085.36	8324.77	6458.93	4470.62	33790.5	NaN	6300.44	NaN	NaN	3705.95	NaN	NaN
MOCS2	O96033	NaN	NaN	NaN	NaN	NaN	15964.8	NaN	10043	5380.49	NaN	NaN	NaN	71334.2	69977	79736.6	66709.8	102330	94125.3
MT-CYB	P00156	59532.2	32076.3	42948.5	38552	14547.7	53326.9	64825.1	93401.2	74838.8	83438.2	86739.4	80920.7	26000.7	22559.1	31361.7	30996.4	37553.3	24138.2
CYB5A	P00167	86927.5	106432	75288.4	94886.8	84000.8	106433	22773	29864	24378.4	NaN	23937.5	26670.9	3.73119e+06	3.75046e+06	3.62227e+06	3743430	3.76931e+06	3.85543e+06
LDHA	P00338	3198582	3922416	4.08997e+06	3.91244e+06	3.99212e+06	4.03382e+06	3803209	3940251	3864561	3.73882e+06	3.75275e+06	4.16322e+06	NaN	4879.22	NaN	NaN	NaN	NaN
ALDH1A1	P00352	NaN	NaN	6459.64	7933.83	9803.11	6070.85	6336.59	NaN	8202.77	NaN	NaN	NaN	3.73988e+06	3.96142e+06	3.92218e+06	3.88123e+06	4092163	3.92609e+06
GLUD1	P00367	888888	971141	996229	838724	916322	844091	4429354	4463471	4197278	4.07404e+06	4.02324e+06	4005298	NaN	35388.5	NaN	NaN	NaN	5753.24
DHFR	P00374	196202	224855	186464	203074	211938	220592	NaN	NaN	5129.66	14021.4	NaN	NaN	1.4091e+06	1.46009e+06	1.49799e+06	1.35893e+06	1.41839e+06	1.40928e+06
CYB5R3	P00387	573345	565944	558574	618253	590286	617274	1.46358e+06	1.41515e+06	1.40392e+06	1.42317e+06	1.48552e+06	1.50896e+06	2.73688e+06	3.00835e+06	3.18134e+06	3051211	3306593	3335399
GSR	P00390	520474	545881	550219	473249	516275	477543	3.24855e+06	3.34351e+06	3.35306e+06	3.42411e+06	3.48841e+06	3.62911e+06	98244	94705.7	71598.7	86403.5	119299	106806
MT-CO1	P00395	100526	74480.3	99376.8	51653	58221	46706.3	102051	85723.7	161118	162996	120607	68620.5	2.59922e+06	2719305	3.06369e+06	3.26345e+06	2.70479e+06	2.69643e+06
MT-CO2	P00403	1.2308e+06	1.32504e+06	1.25753e+06	1.28895e+06	1.27572e+06	1.23621e+06	2.67352e+06	3110354	2.47344e+06	3.2366e+06	2808438	2.98285e+06	NaN	32071.8	NaN	19465.4	NaN	50931.7
MT-CO3	P00414	NaN	NaN	NaN	NaN	9545.69	NaN	NaN	NaN	NaN	NaN	NaN	NaN	482313	502058	548705	471181	506236	635620
SOD1	P00441	321781	335494	349474	377168	316666	396445	312510	389013	591201	516897	489747	416884	18829.1	20843.2	21869.9	19613.8	10465	21601.6
CP	P00450	NaN	NaN	NaN	NaN	8694.17	9161.87	20972.7	23040	16998.5	12514.8	12370	NaN	NaN	NaN	4111.67	8085.44	NaN	NaN
F8	P00451	NaN	1759.1	NaN	NaN	NaN	NaN	NaN	418.052	3044	NaN	NaN	NaN	NaN	NaN	NaN	NaN	NaN	NaN
OTC	P00480	NaN	NaN	NaN	NaN	NaN	NaN	NaN	NaN	2771.61	NaN	NaN	853.939	1.01058e+06	1.11315e+06	1.04934e+06	1.00666e+06	1.03112e+06	1.13893e+06
F13A1	P00488	27789.9	53723.7	9222.69	50735.6	55240.4	18509	980287	1.10535e+06	957467	1.00287e+06	1.13779e+06	1.19666e+06	772082	765383	784448	775030	763291	776986
PNP	P00491	268761	294402	293409	252699	281587	269022	795809	805741	794170	776823	725138	792415	577929	600326	685871	634156	610067	605585
HPRT1	P00492	312154	305902	341071	299027	297571	293114	534302	642687	610517	596649	584735	593994	2.25967e+06	2.18784e+06	2.14841e+06	2.2179e+06	2.08333e+06	2.30596e+06
GOT2	P00505	3.31241e+06	4.11723e+06	3.6612e+06	3.56821e+06	3.73926e+06	3.53109e+06	2340778	2.42528e+06	2.52082e+06	2.5596e+06	2.63229e+06	2369957	9196.49	7766.56	7319.07	7972.84	7406.79	9024.03
ABL1	P00519	7173.77	6641.76	8229.87	6635.79	7004.12	6746.92	15326.5	12702.4	11380.6	9705.58	7610.28	5201.15	NaN	NaN	NaN	NaN	NaN	NaN
EGFR	P00533	3004.2	2341.28	3128.33	3199.26	5328.96	4055.85	NaN	NaN	NaN	765.594	NaN	NaN	11426536	12003008	12238846	12053044	11128138	11664487
PGK1	P00558	5302231	5.08275e+06	5.8038e+06	4652061	5.16515e+06	4.7323e+06	11056265	11693641	11552429	11789153	11395448	13241141	194521	201165	207909	177667	174150	198942
AK1	P00568	53764.6	50795.4	52955.4	62556.1	54557.1	60061.2	141002	171806	204053	225955	177727	228131	23391.7	27328.2	NaN	NaN	8182.15	NaN
HP	P00738	NaN	24544.9	23183	13620.7	NaN	NaN	NaN	31784.1	NaN	29254.3	NaN	NaN	4985.09	3324.83	NaN	4072.8	3109.12	4640.09
PLAU	P00749	3696.26	3907.95	3190.03	3722.76	3445.29	3300.05	NaN	3275.81	NaN	6565.03	7991.44	NaN	102285	NaN	NaN	NaN	NaN	NaN
CFB	P00751	4457.03	6400.78	NaN	1295.98	NaN	1837.77	3034.07	NaN	2348.53	NaN	NaN	NaN	178951	166744	172101	179530	170693	155350
ADA	P00813	23747.5	22604.6	24048.9	26638.9	25722.9	23573.9	146805	174250	172321	181419	175218	195120	1.29398e+06	1.21051e+06	1.07091e+06	1.1908e+06	1.1751e+06	1290457
MT-ATP6	P00846	770965	771119	976604	785122	831180	781930	1.2904e+06	1.16148e+06	1.3827e+06	1.44464e+06	1.23282e+06	1.14847e+06	2188197	2.06024e+06	2.09836e+06	2.16515e+06	2.11019e+06	2.15891e+06
CA2	P00918	21999.9	26320.8	22523.7	22905.9	23854.3	21362.2	2.15316e+06	2.33546e+06	2220634	2.45633e+06	2.26201e+06	2425609	79100.3	67913	73124.9	76456.9	67431.9	63747.5
ASS1	P00966	461788	505091	506884	482021	464532	487585	80714.9	87769	72043.6	72915	65960.4	69163.3	88750.4	92143.9	89141.6	87594.6	92374.4	85291.7
OAS1	P00973	NaN	2472.46	1231.53	27351.2	2413.68	6355.46	38541.5	33462.6	29005.7	49411.9	37992.5	51046.2	477465	572374	501047	530267	517865	511034
SERPINC1	P01008	NaN	NaN	46562.6	NaN	NaN	NaN	520881	662318	488831	523007	520512	596450	NaN	NaN	NaN	NaN	NaN	NaN
SERPINA1	P01009	NaN	NaN	NaN	NaN	NaN	NaN	NaN	NaN	NaN	NaN	NaN	NaN	319148	347640	323007	324514	322358	318734
A2M	P01023	NaN	6390.68	2619.28	4630.08	73371	9766.82	286711	303437	283730	297213	294446	313958	25044.2	17869.6	17961.4	23223.3	16758	23356.7
C3	P01024	28820.6	4918.35	8899.76	206266	14561.8	5781.07	22691.5	29195.5	21919.9	22840.5	12733	29814.1	NaN	NaN	80957.6	21649	7896.28	NaN
TIMP1	P01033	37001.1	29699.3	32011.1	27702.2	28210.3	29932.1	16598.9	19567	14752.4	9777.75	21801.5	7535.65	74989.1	67275	72931.3	70715.4	65041.4	62891.8
CST3	P01034	4358.05	4292.65	NaN	2583.57	3829.22	5337.93	55082.8	56193.5	47316.9	54223.9	56430.1	53835.9	NaN	NaN	NaN	NaN	NaN	NaN
CSTA	P01040	NaN	NaN	NaN	NaN	NaN	NaN	NaN	NaN	NaN	NaN	NaN	NaN	17889.2	NaN	NaN	NaN	NaN	NaN
MYC	P01106	13646.3	14815.2	27385.5	19604.9	21828.1	22993.6	NaN	NaN	NaN	NaN	NaN	NaN	352432	443930	406063	418881	385732	391709
NRAS	P01111	438500	456328	410127	422478	407574	422638	324217	370018	405923	409609	400466	421203	69397.9	39635.7	44777.1	44977.5	35152.3	39951.8
HRAS	P01112	27734.3	27639	36081	25352.8	25475.5	22953.3	49471.7	31255.5	54835.1	47199.9	31262.6	46322.4	45704.7	41370.8	35830.1	46103.4	65370.2	62810.1
KRAS	P01116	92768.2	103947	94099.6	88750.6	86515.8	82184.8	51471	38287.2	105057	72722.4	79359.3	75151	NaN	NaN	15500.8	NaN	10672	17662
PDGFB	P01127	NaN	2962.29	11203.8	NaN	12535.5	NaN	43880.1	30610.2	30946.5	NaN	10321.7	16480	5420.73	11938.9	6408.52	5725.26	7515.93	8441.34
LDLR	P01130	25273	23000.1	24632.3	24964.7	22098.6	24915.2	14054.4	12139.3	12032	8093.88	7002.44	8451.47	63727	52786.8	62988.7	59202	57237.3	78519.7
TGFB1	P01137	23779.9	22238.3	26378	28683.4	21932.7	20701	51618.5	56616.3	63041.6	53561.9	58216	50738.3	14060.4	12336.2	NaN	NaN	15018.6	14531.3
NGF	P01138	NaN	16640	NaN	3759.07	NaN	13074.4	NaN	NaN	3697.1	53095.5	52055.5	7968.17	NaN	NaN	NaN	NaN	NaN	NaN
TNF	P01375	NaN	NaN	NaN	NaN	NaN	NaN	NaN	NaN	NaN	NaN	NaN	NaN	5483.12	NaN	NaN	NaN	NaN	NaN
IFNA2	P01563	483.935	NaN	NaN	NaN	NaN	NaN	NaN	6164.82	NaN	NaN	2037.03	NaN	500479	488176	546421	492317	513469	527792
IFNG	P01579	42031.9	NaN	NaN	28296.2	26864.7	NaN	NaN	NaN	NaN	NaN	NaN	NaN	37123.8	38606.2	67103.2	57896.8	57751.7	43670.1
IL1A	P01583	NaN	35306.5	NaN	NaN	NaN	23905.6	NaN	NaN	13479.9	36160.6	56198.2	70682.6	NaN	NaN	NaN	NaN	6154.42	NaN
IL1B	P01584	NaN	NaN	NaN	NaN	NaN	NaN	NaN	NaN	NaN	NaN	NaN	NaN	NaN	NaN	NaN	NaN	5357.51	8417.31
JCHAIN	P01591	NaN	NaN	NaN	NaN	NaN	NaN	NaN	NaN	NaN	14982.1	7777.87	NaN	NaN	NaN	NaN	NaN	NaN	NaN
IGLV2-11	P01706	NaN	NaN	NaN	NaN	NaN	NaN	NaN	NaN	NaN	NaN	NaN	NaN	34516	36577.1	37034.3	32922.3	31119.8	32048.6
CD4	P01730	NaN	NaN	5624.92	NaN	NaN	NaN	41302.8	36790.3	36050.8	42335.3	42351.6	36791.1	19148	29646.9	18303.3	20700.3	17472.6	19668.9
IGKC	P01834	24675.8	20203.8	19966.1	15727.6	16440	17362.3	16178.3	16770.7	20449.5	14033.4	18746.1	NaN	48621.4	55288.8	52246.3	55204	46577.2	43190.9
IGHG1	P01857	25264.7	14801	7286.35	16873.7	20500.9	18275.6	15229.6	4421.57	16859.6	30929.9	42209.1	27270.6	NaN	NaN	NaN	NaN	NaN	NaN
IGHG4	P01861	4624.04	5164.26	NaN	NaN	4841	NaN	NaN	NaN	NaN	NaN	NaN	NaN	2.90196e+06	3.65196e+06	3.16816e+06	3176802	3425738	3.03754e+06
HLA-B	P01889	378712	467876	383386	363468	326393	320688	1.63463e+06	1.65e+06	2.70505e+06	2.32196e+06	2.15639e+06	2.10343e+06	233716	208653	263742	241136	222783	231367
HLA-H	P01893	45339.6	46823.3	43431.4	32324.6	31115.9	38763.2	88409.7	107032	123869	114558	106284	110030	686517	734863	757562	708011	663696	806478
HLA-DRA	P01903	3305.08	5198.96	5347.96	3814.95	14708.2	6104.76	350822	398097	425062	494901	437644	448274	43698.5	35355	34332.9	46349.9	37324.6	43999.6
HLA-DQA1	P01909	NaN	NaN	NaN	NaN	NaN	NaN	16930.6	12723.6	14686.6	17251	13638.4	14711.4	684865	644025	682541	616566	552971	522359
HLA-DRB1	P01911	7165.87	9080.33	5935.97	NaN	7466.52	NaN	417456	445306	473493	455071	423225	466212	32583.5	36621.7	27355.5	33514	30057.5	33146.9
HLA-DQB1	P01920	3050.63	3312.49	4250.79	2940.56	2620.16	2374.58	11731.6	16643.5	14641.1	12339	13833.9	18873.3	128403	111228	115044	105598	110473	109595
HBE1;HBG1;HBG2	P02100;P69891;P69892	NaN	NaN	NaN	NaN	NaN	NaN	144038	112809	159008	113439	112918	114798	NaN	NaN	NaN	NaN	NaN	NaN
MB	P02144	NaN	17173.1	NaN	2888.13	NaN	2328.05	NaN	NaN	NaN	NaN	NaN	13461	1177.86	1438.61	1652.25	NaN	6486.84	NaN
COL1A1	P02452	5997.41	2352.26	3148.3	31399.7	4990.86	5884.97	3755.27	3334.53	2992.01	2461.13	1594.58	NaN	NaN	NaN	NaN	14834.1	NaN	NaN
COL3A1	P02461	NaN	1473.11	NaN	NaN	NaN	NaN	NaN	NaN	NaN	NaN	NaN	NaN	NaN	NaN	NaN	NaN	NaN	NaN
COL4A1	P02462	11919.2	7946.43	11921.2	10618.5	10324.6	10817.2	NaN	NaN	NaN	NaN	NaN	NaN	371339	NaN	310126	NaN	261982	401884
CRYAB	P02511	NaN	7934.59	NaN	15133.9	NaN	NaN	NaN	NaN	934654	NaN	NaN	430919	53733	30551.4	2676.46	7648.57	68696.7	140388
KRT14	P02533	17992.2	11372.5	5195.55	12280.4	24777.3	13671.6	7994.13	77010.7	34228.9	24580	6011.23	38852.5	127188	59679.8	12505.4	111951	284827	272145
KRT6A	P02538	179259	89674.9	117821	249467	256307	75072.6	69689.9	341329	215560	58068.1	17124.5	204049	2.14083e+06	2.2608e+06	2.43921e+06	2.49917e+06	2.15919e+06	2.15188e+06
LMNA	P02545	447626	392195	382658	411578	398345	393978	2.63443e+06	2.85027e+06	2.52947e+06	2640571	2.81753e+06	2927337	NaN	NaN	60294.5	NaN	NaN	NaN
SPTA1	P02549	NaN	NaN	NaN	NaN	NaN	NaN	NaN	NaN	NaN	83620.1	76628.8	NaN	115736	60886.4	116944	135826	123622	114449
APOA1	P02647	NaN	NaN	NaN	NaN	2632.42	NaN	91982.7	83595.4	82010.6	80658.8	67906.3	109827	2023465	2.18439e+06	2.13707e+06	2.18465e+06	1.70556e+06	1.93785e+06
APOE	P02649	844376	844617	897771	799859	768151	756059	1.43378e+06	1598405	2.00179e+06	2.61551e+06	2.13219e+06	2.32737e+06	54693.4	62158.1	49376.6	43164.1	44601	52130.5
APOC3	P02656	NaN	NaN	NaN	NaN	NaN	NaN	44962.1	43470.1	46277.3	44631	48405.2	70294.7	29350.7	33408.4	24226.1	24551.4	30647.4	33564.1
MBP	P02686	NaN	NaN	2918.77	7562.42	NaN	NaN	28992.9	26121.4	43317.2	44919.5	31365.8	36401	66708.2	77240.3	55403.3	67318.2	49779.7	54003
C1QA	P02745	NaN	NaN	NaN	NaN	NaN	NaN	56818	38107	94229.2	98474.3	96756.4	106781	173067	159950	191275	183957	189824	175138
C1QB	P02746	11447.8	25880.3	14443.4	NaN	NaN	14834.9	125457	127149	130441	119334	127632	139115	662993	702502	711823	629284	695291	611031
C1QC	P02747	1975.47	NaN	3260.94	NaN	NaN	NaN	606176	552106	552487	563926	556383	576113	NaN	NaN	20050.2	44434.7	37599.6	35352.9
C9	P02748	NaN	NaN	NaN	NaN	NaN	NaN	20873.7	20876.7	26071.1	40167.9	44992.8	41397.7	164362	139453	110294	137774	126929	102135
APOH	P02749	343.557	NaN	NaN	NaN	NaN	NaN	129103	177064	247847	153384	129796	131929	8039.53	10063.6	10288.4	10146.5	8729.64	7745.01
FN1	P02751	4396.46	3594.52	5701.78	5954.75	4575.76	5242.82	14567.9	16078.9	13728.1	19189.4	15354.3	17722	91262.3	83082.4	75807.9	89679.2	61574.8	71543.7
RBP4	P02753	NaN	NaN	NaN	NaN	NaN	NaN	59530	51219.8	62113.5	105401	107383	95714.8	NaN	12428.1	NaN	21149.5	25128.5	28910.1
TTR	P02766	NaN	NaN	NaN	NaN	NaN	NaN	44855.3	16768.3	27136.5	25535.4	22365.8	28608.3	47968060	46885216	53539896	52772004	41586888	45729612
ALB	P02768	113704	107187	108164	113093	110847	117153	23176714	30454900	31604982	51072156	45534444	42811476	479836	470768	440756	423892	386966	449349
GC	P02774	NaN	NaN	2725.26	NaN	NaN	66541.5	375846	329055	682887	755414	667183	671510	296497	279102	358764	353824	278178	231486
CXCL10	P02778	414809	405945	538481	618568	716624	37941	NaN	13127.6	NaN	9449.5	NaN	946952	2.41878e+06	2.57879e+06	2513800	2398208	2.48583e+06	2.39871e+06
TFRC	P02786	746279	721129	763907	674058	734877	693387	2.61393e+06	2.72378e+06	2.74089e+06	2.84109e+06	2.81258e+06	2.67356e+06	5749806	5739515	5826242	6014968	5777200	5.96332e+06
TF	P02787	5.45131e+06	5789917	5901106	5321826	5.74518e+06	5.37389e+06	6.5553e+06	6687714	6.65948e+06	6651974	6788485	7.16841e+06	224266	205061	218779	234914	166086	173478
LTF	P02788	20259.5	NaN	NaN	NaN	3049.93	111088	323650	365276	309478	257191	254368	338653	516708	555730	514530	555622	478020	529403
HPX	P02790	202837	144771	155955	139370	137079	135484	471842	474964	516287	553285	488032	513158	48890.7	48435.3	81604.3	87805.3	57091.9	57282.9
FTL	P02792	48834.7	48552.1	44682.8	52278.3	53151.9	53347.4	52842.4	72287	61118	63070.2	49199.3	63326.4	NaN	13893.6	NaN	NaN	23563.5	NaN
FTH1	P02794	56448.1	58715.9	59311.8	64480.3	77471.8	75472.5	31482.1	19295.9	21384.7	21053.8	5839.06	NaN	NaN	NaN	NaN	NaN	NaN	NaN
MT2A	P02795	NaN	NaN	NaN	NaN	NaN	NaN	NaN	NaN	NaN	NaN	NaN	NaN	NaN	NaN	NaN	NaN	NaN	NaN
PRH1	P02810	NaN	1	NaN	NaN	NaN	NaN	NaN	NaN	NaN	NaN	NaN	NaN	78973.9	77405.1	78661.4	72340.1	84463.9	76492
MT-ND1	P03886	148434	158908	152556	134659	151445	154760	75310.9	76413.6	85588.6	98905.7	86351.1	111525	50200.8	56925.3	38331.1	52236.9	54514.9	64007
MT-ND2	P03891	109429	85106.5	92549.1	68901.3	74055.8	90052.1	69849.6	48144.8	47631.9	68322.7	49477.3	NaN	21581.9	28151.3	22663.7	22418.5	19743	26387.9
MT-ND3	P03897	19038.2	15909.6	21353.8	20913.7	18475.5	23034.1	17799.8	24878.2	19455.7	23822	18945.6	NaN	31542.2	41137.3	32030	35107.6	39160.3	40102.9
MT-ND4	P03905	52677.4	45978.6	50008.8	43630.3	46057.4	48262.2	41599.3	42282.7	52138.6	42080.6	41632.6	38172.7	24066.8	21741.8	21079.3	14915.6	27026.5	27922.3
MT-ND5	P03915	33725.7	28412	32134	21021.1	29008.7	24978.8	23962	25766	30118.7	23424.2	30850.5	25030.8	NaN	NaN	NaN	NaN	NaN	NaN
MT-ND6	P03923	82314.8	65251.3	65275.1	42697.3	45449.3	55484.7	37362.9	35546.3	44903.5	NaN	44457.3	NaN	46630.2	45212.3	63918.8	43575	38211.1	54826.4
MT-ATP8	P03928	23452.5	26982.4	26522.8	32383.8	42432.7	39142.9	54449.8	36063.7	49261.8	47417	36787.5	51232.1	NaN	NaN	NaN	NaN	NaN	NaN
KLKB1	P03952	NaN	NaN	NaN	NaN	NaN	NaN	NaN	NaN	NaN	NaN	NaN	NaN	22718.1	20318	16529.1	17547.8	15208.9	18235.4
VTN	P04004	NaN	NaN	NaN	NaN	NaN	NaN	6521.69	13212.8	14315	19928.1	16579.9	NaN	52755.9	58842.3	57574.4	49106.7	59284.3	59097.7
HMGCR	P04035	92795.6	88855.8	99380.6	78334.9	89356.8	94174	82945.4	81989.9	89289.1	81711.9	85439.5	93764.1	1.47362e+06	1.37858e+06	1.53463e+06	1.55603e+06	1459671	1.38836e+06
CAT	P04040	197788	192725	208360	196309	215300	195164	1.59491e+06	1.74119e+06	1.58023e+06	1.47399e+06	1.54767e+06	1.7377e+06	41770.1	38435.5	38963.3	40539.5	40523.7	45699.3
RAF1	P04049	47148	49636	43117	54709.4	46439.5	49176.7	45948.3	44784.3	40789.2	44707.9	43190.7	20641.9	338740	376307	359917	363294	389451	400143
GBA	P04062	36408.6	36853.4	39056.9	33088.8	31529.1	34969.8	431262	439696	409234	433270	420838	484701	2.65575e+06	2.50752e+06	2604160	2757721	2797318	2.60492e+06
FUCA1	P04066	43647	40754.8	53191.8	38818	34316.9	43938.1	3.6033e+06	3.55118e+06	3650957	3.4009e+06	3542282	3.13924e+06	19638646	18592492	21234686	20408534	19245758	20229588
ALDOA	P04075	8.06158e+06	12317506	11311678	9540191	10324181	9214816	19984212	20764246	23660866	21434556	21272664	24028874	3665325	3.95962e+06	3656073	3.8213e+06	4.08551e+06	4.32836e+06
CSTB	P04080	48287.7	63205.7	51320.1	52699.8	66403.4	54419	3.88594e+06	3.85755e+06	3.78762e+06	3.69387e+06	3.71717e+06	4019907	6615685	6859469	6.6921e+06	6575519	5992860	6123948
ANXA1	P04083	130820	127031	130384	129597	127414	128178	4744731	5.09199e+06	6070319	6.65332e+06	5665306	6.54654e+06	22520.1	NaN	NaN	25535	NaN	33857.1
PDGFA	P04085	NaN	NaN	16302.5	16816.8	19884.4	24119.4	24438	16215.1	17190.4	15531.4	18521.2	21018.1	1.47976	4117.13	16783.7	11137.1	4241.06	8367.3
APOB	P04114	40138.8	400.06	3.41463	1757.7	2937.41	142.86	1414.01	1918.55	8460.74	NaN	10675.6	NaN	39816.9	34939.5	39733	42715	32485	34014.6
NR3C1	P04150	5806.76	5770.43	9518.15	5425.18	8573.09	8959.2	41040.5	44075.4	35265.3	35920.1	34679.6	29737.7	19470	8152.44	20582.4	23383.5	20426.8	15223
PRNP	P04156	12964.7	12911.9	12587.5	13181.3	11428.2	13420.9	25318.1	35257.2	44018	25665.9	20217.3	35282.9	6096868	7.05825e+06	7137978	6668373	6.12393e+06	6.55232e+06
SOD2	P04179	69471.6	84629.9	72263.9	71387.8	84996.4	87060.5	3533794	3766755	4.76022e+06	6048060	5.12824e+06	5.96515e+06	340820	354798	317358	353824	336737	363266
OAT	P04181	759955	773538	785467	788535	752162	728656	411368	398405	408403	403026	378277	437686	NaN	12249.1	NaN	8114.09	NaN	NaN
TK1	P04183	151160	122233	143388	152156	138725	144177	4576.41	2470.56	3044.5	63426.5	NaN	NaN	NaN	NaN	NaN	NaN	NaN	NaN
MYCN	P04198	8287.17	5202.43	7568.3	8186.32	8384.29	8761.31	NaN	NaN	NaN	NaN	NaN	NaN	NaN	NaN	NaN	NaN	NaN	NaN
THY1	P04216	3.19685e+06	3.31666e+06	3.3372e+06	3.47208e+06	3.50945e+06	3.6723e+06	NaN	NaN	NaN	NaN	NaN	NaN	280118	265680	290501	NaN	NaN	260804
A1BG	P04217	NaN	NaN	NaN	NaN	NaN	NaN	167242	176372	188632	249507	265600	333830	216643	204594	211831	205202	234258	199191
CD74	P04233	29356.2	18942.4	27048.5	26232.6	25549	30691.5	73363.9	84395.8	122885	110648	101650	121710	583655	298234	203597	305153	1.67733e+06	1.08731e+06
KRT6B	P04259	330075	237180	105736	676184	324634	432637	507340	2.25955e+06	986119	777138	190060	1.07896e+06	690859	198036	186749	213441	1.13441e+06	624784
KRT1	P04264	279417	144885	79634.9	847380	295884	175160	210829	1.36015e+06	793912	579751	117303	1.08167e+06	168340	161008	173713	156946	136426	198774
S100B	P04271	NaN	NaN	NaN	3041.18	NaN	724.091	123885	140580	173202	183626	151384	148592	NaN	26497.6	NaN	NaN	NaN	NaN
VWF	P04275	NaN	25606.6	31774.8	NaN	NaN	26030.2	NaN	15723.6	NaN	NaN	NaN	NaN	62451.4	63798.6	49637.2	56543.1	70665.4	77079
TUBB4A	P04350	97884.6	94420.6	79312.1	83929.2	85372.3	76539.3	95228.7	76583.8	97523.7	106132	86180.4	92425.7	11819134	13117226	12862326	12244398	11819411	12077701
GAPDH	P04406	12583331	14810709	14387765	12945206	12536472	13123011	10270702	9363539	12201505	15029359	14093697	15461133	68055.3	74650.8	68291.8	64898.5	66400.9	76140.1
ASL	P04424	23062.9	26166.7	24237.3	22592.9	24812.5	22534.6	77654.5	80430.9	69580.1	71365.6	74712.8	71341.7	2.0055e+06	2.099e+06	1.99879e+06	2.20233e+06	1.93257e+06	2176573
HLA-A	P04439	431256	578176	493775	462050	397530	402413	1.28671e+06	1.26087e+06	1.83202e+06	1.81316e+06	1.61169e+06	1.95017e+06	49723.9	55347.8	66524.9	48480.6	47310.8	73264.3
HLA-DPB1	P04440	NaN	NaN	NaN	NaN	NaN	NaN	27915.9	36964	29774.1	24783.8	20441.8	35551.8	26575.5	22825.7	22184.8	19347.8	24853.1	28027.7
ERBB2	P04626	27763.8	27511.5	28718.6	25574.3	25987.7	24876.5	4513.71	15986.1	38935.6	22480.4	21110.1	NaN	210814	187847	219243	193491	199740	270979
CAPNS1	P04632	107054	101592	89785.4	112615	96703.3	122684	125595	110120	196948	224352	214332	173106	NaN	NaN	NaN	NaN	NaN	NaN
TP53	P04637	7626.81	7705.87	4268.59	8448.97	10187.5	7148.24	NaN	5115.17	NaN	NaN	NaN	NaN	NaN	NaN	NaN	NaN	NaN	NaN
MT1F;MT1B;MT1L	P04733;P07438;Q93083	NaN	0.902077	24.1527	NaN	NaN	NaN	NaN	NaN	NaN	NaN	NaN	NaN	3.61792e+06	3.66157e+06	3864023	4.2329e+06	3.46221e+06	3481340
HSPB1	P04792	1.10582e+06	1128642	1.02143e+06	1.13009e+06	1.03981e+06	1.02377e+06	3512286	3.82725e+06	3282938	3609305	3.53979e+06	3.54715e+06	NaN	NaN	NaN	NaN	27442.5	19195.1
TYMS	P04818	276427	226447	247802	194721	223190	212729	NaN	18503.9	NaN	NaN	20522.4	NaN	660584	668479	684390	678731	670658	681928
CYBB	P04839	2126.89	14818563	292406	2707.57	246291	1713.49	633817	616972	641654	601119	628222	587018	2.34324e+06	2.37073e+06	2.46567e+06	2.53596e+06	2.55882e+06	2.53368e+06
RPN1	P04843	3.60323e+06	3.40484e+06	3556953	3295476	3.40178e+06	3.26647e+06	2.48902e+06	2.55015e+06	2400873	2.43393e+06	2476511	2.415e+06	1.5158e+06	1.57242e+06	1.60182e+06	1.58561e+06	1605650	1.69349e+06
RPN2	P04844	2.22585e+06	2.00595e+06	2.25317e+06	1.76409e+06	1.90188e+06	1.82783e+06	1.49987e+06	1.48804e+06	1.54424e+06	1.51105e+06	1.5087e+06	1.83055e+06	3.82581e+06	4106195	3.80332e+06	3.89495e+06	4172018	4.40816e+06
GNAI2	P04899	1.26071e+06	1.3093e+06	1.14585e+06	1.09923e+06	1.16208e+06	1.16418e+06	4489901	4.02311e+06	5.12149e+06	5111908	4806233	4701737	36004	26767.1	35047.2	40111.2	32092.7	29563.4
SLC4A2	P04920	25632.1	25448.5	29268.8	25415.7	27105.1	28958.2	63142.4	68648.1	63393.9	49480	56486.7	64807.3	818816	831501	799982	803082	826338	839518
ATP1A1	P05023	1.30455e+06	1.26307e+06	1.35652e+06	1.19456e+06	1.27873e+06	1.17837e+06	865929	913605	890874	980932	905594	1.05687e+06	436797	465399	424025	448321	427716	441809
ATP1B1	P05026	175888	178429	193425	164935	180579	157097	304145	332633	364734	458769	420395	508501	NaN	NaN	NaN	NaN	NaN	NaN
ALDOB	P05062	570.774	245.031	NaN	NaN	NaN	NaN	NaN	NaN	3984.23	NaN	NaN	NaN	32466.2	26363.1	31672.5	29135.8	25518.4	24623.2
APP	P05067	263780	219856	262472	191940	222467	211928	30779.5	31019.9	35460.5	29673.7	30939.7	38735.6	NaN	NaN	NaN	NaN	18476.6	NaN
ARG1	P05089	NaN	NaN	NaN	NaN	NaN	NaN	NaN	NaN	10760	NaN	NaN	NaN	NaN	NaN	NaN	NaN	NaN	NaN
APOD	P05090	NaN	10778.7	7850.97	12067.4	NaN	NaN	NaN	NaN	NaN	NaN	NaN	NaN	202982	206292	197971	198282	210908	207859
ALDH2	P05091	264195	247961	258467	224294	235415	226911	211980	231195	238955	254429	235569	245501	43925.5	45983.2	39387.2	44753.1	49404.8	41775.3
ITGB3	P05106	NaN	NaN	NaN	NaN	67522.6	NaN	56996	52025.1	49302.5	51266.9	44454.2	61894.1	854413	962495	913880	921668	817218	991834
ITGB2	P05107	16592.7	225642	209.725	14702.7	35921.1	NaN	863867	920585	881010	1.05864e+06	915072	1.0396e+06	9516.75	11080.5	10261.2	11695.6	11003.7	16792.4
S100A8	P05109	60705.3	28191.9	NaN	NaN	NaN	4215.37	22654	19424.3	31242.9	17100.5	10936	13437.3	18713.8	21736.3	16743.5	12762.8	10527.8	32258.6
HMGN1	P05114	21593.1	42788.4	45820.2	30237.3	20604	27620.2	50078.2	18676	53888.4	30453.9	29530.5	1.61834e+06	NaN	NaN	NaN	NaN	NaN	NaN
SERPINB2	P05120	NaN	NaN	NaN	NaN	NaN	NaN	NaN	NaN	NaN	NaN	NaN	NaN	NaN	NaN	NaN	NaN	NaN	NaN
SERPINE1	P05121	13000.5	7665.99	8445.59	11601.7	12571.8	14793.1	2049.83	NaN	471048	NaN	NaN	NaN	NaN	NaN	NaN	NaN	NaN	NaN
PRKCG	P05129	22814.8	32597.5	27124.6	32548.8	26276.7	23629.3	NaN	NaN	NaN	NaN	NaN	45760.3	13162518	14030396	13815894	13975409	13844763	13719811
SLC25A5	P05141	5488499	6567945	6381317	6283545	6.25419e+06	6161794	14136361	13467323	15187029	14816313	14604414	14273140	62443.4	58316	62738.4	61331.9	62819.5	60872.7
SERPING1	P05155	23509.4	21731.9	22195	22262.5	21312.7	21594.8	NaN	6270.94	4960.35	NaN	NaN	NaN	119035	110885	34840.8	142166	35602.4	41965.5
CFI	P05156	7029.08	55473.7	45671.8	23602.7	9398.29	20098.8	153272	130500	37576.5	123474	94045.4	142485	173920	175757	184502	190428	204578	226907
ISG15	P05161	48295.4	44972.8	42816	50035.9	46303.5	49202.3	91701	104900	91750.6	101154	91621.7	118669	13973.4	NaN	NaN	NaN	NaN	NaN
MPO	P05164	NaN	NaN	NaN	NaN	NaN	NaN	NaN	78483.5	27192.5	NaN	NaN	NaN	430090	433967	444518	463149	463543	466952
PCCA	P05165	415073	420208	454805	413135	426725	418255	513269	499776	488810	453502	479536	472484	373928	364076	376023	392891	404039	399669
PCCB	P05166	369788	387423	391909	356063	381396	362051	448347	491745	444044	427746	417623	469995	36.732	NaN	NaN	NaN	NaN	NaN
ALPL	P05186	493444	476106	368404	432398	487573	349568	NaN	3947.07	NaN	NaN	NaN	NaN	NaN	NaN	NaN	NaN	NaN	NaN
ALPP;ALPG	P05187;P10696	2401.2	NaN	9770.17	NaN	NaN	NaN	NaN	NaN	NaN	NaN	NaN	NaN	920548	910330	906889	933984	975506	927570
EIF2S1	P05198	922114	921538	938497	940382	977046	918408	856993	863834	820308	833398	824464	888374	NaN	NaN	NaN	NaN	NaN	NaN
HMGN2	P05204	999.82	9353.73	35395	1800.31	3316.43	1738.52	4600.5	NaN	NaN	1401.79	8357.18	22956410	826874	899155	891628	920180	811414	882886
ICAM1	P05362	15014.5	14166.4	17513.4	13698.7	17773.4	15359.3	339236	418402	435185	491686	412788	407381	190566	259786	164025	243934	245318	188005
RPLP1	P05386	143625	150570	182362	101777	118770	92223.3	140781	106109	113383	191765	194693	157541	170188	124294	169798	163669	151714	155378
RPLP2	P05387	324200	337825	335668	366260	359352	394535	112755	104901	149637	138146	150909	128730	1.58723e+06	1.60935e+06	1.42217e+06	1.65461e+06	1.45032e+06	1491476
RPLP0	P05388	3.91417e+06	4.09909e+06	3.7014e+06	3.86276e+06	3.52284e+06	3.89451e+06	1349045	1.54055e+06	1.46353e+06	1743596	1.69331e+06	1.66337e+06	40070.9	8968.46	67145.1	20543.1	NaN	NaN
JUN	P05412	13160.8	8573.63	5801.27	10730.9	7272.34	6709.52	NaN	NaN	9887.87	11347.3	20067.5	4070.99	1.71407e+06	1924987	1.59529e+06	1.68639e+06	1.876e+06	1.89404e+06
FABP3	P05413	50046	55146.4	50625.4	48790.2	53934.4	56185.5	1.70051e+06	1.7812e+06	2.02527e+06	1.95542e+06	1.89911e+06	1.78615e+06	44678.3	45539.6	17999.8	19547.4	39321.8	11785.3
POLR3D	P05423	58459.1	53811.8	53206.7	60369.4	55761.8	49959.9	10061.4	14631.4	12521.1	28590.5	16133.3	51615.5	431372	475054	461936	478606	453100	453121
SSB	P05455	1.14693e+06	1.31169e+06	1.15339e+06	1.35748e+06	1.23413e+06	1.28262e+06	363142	351510	344094	358249	363375	394059	NaN	NaN	NaN	NaN	2126.03	NaN
ATP5MC1;ATP5MC3;ATP5MC2	P05496;P48201;Q06055	520.123	1786.53	NaN	718.541	792.077	637.027	NaN	NaN	NaN	NaN	2165.15	NaN	11089.5	11574.9	9712.28	9570.3	9166.75	8853.28
SERPINA7	P05543	NaN	NaN	NaN	NaN	NaN	NaN	8597.35	8209.75	8896.89	11042.4	12869.3	NaN	NaN	NaN	NaN	NaN	NaN	NaN
SERPIND1	P05546	NaN	NaN	NaN	NaN	NaN	NaN	NaN	NaN	NaN	NaN	NaN	NaN	857537	965449	833664	871838	808028	869059
ITGB1	P05556	670900	691838	722838	622582	632322	624242	843353	816520	1.08364e+06	1.02591e+06	963371	1.13642e+06	173267	186200	170670	164397	180043	181247
PRKCB	P05771	23332.3	20354.1	22441.1	20752.6	20252.2	19065.5	183802	185292	173186	171309	178689	165877	15680.7	44199.5	NaN	34955.6	35993.5	27608.1
KRT18	P05783	1.72352e+06	1.72735e+06	1.63632e+06	1.52293e+06	1.54014e+06	1.4629e+06	13667.1	43337.4	7834.19	19186.9	6967.89	NaN	NaN	NaN	67244.6	50932.9	9926.45	23148.5
KRT8	P05787	2.21193e+06	2.18952e+06	2.63708e+06	1.83331e+06	1.85858e+06	1.89136e+06	14354	7404.53	63527.2	31979	7284.93	NaN	NaN	NaN	NaN	NaN	NaN	NaN
CALB1	P05937	24681.9	19056.8	20019.2	20567.7	17666	21559.5	NaN	NaN	NaN	NaN	NaN	NaN	NaN	NaN	NaN	NaN	NaN	NaN
HPN	P05981	12343.7	10778.4	10908.4	9666.51	9822.08	8189.1	NaN	NaN	NaN	NaN	NaN	NaN	5676.25	3454.58	NaN	5559.48	4939.48	5530.11
CD1A	P06126	NaN	NaN	NaN	NaN	NaN	NaN	6450.95	4805.9	4102.47	7420.64	6871.07	NaN	179148	183213	183758	150368	174009	165526
UROD	P06132	175471	169963	182522	161696	162919	172169	204749	215131	225726	211585	217068	228581	NaN	NaN	NaN	45323.8	12407.6	NaN
INSR	P06213	32089.1	11560.6	18056.1	11606.8	17413	14567.5	16531	2876.77	1344.58	56641.3	NaN	50567.8	NaN	NaN	NaN	NaN	NaN	NaN
LCK	P06239	43089.9	40655.8	51778.1	36932.6	45192.3	38696.4	NaN	NaN	17267.3	9962.75	7598.99	NaN	NaN	NaN	NaN	NaN	7258.23	NaN
FYN	P06241	5681.73	2749.6	4543.02	6016	4863.52	4355.79	746.847	2646.66	1622.12	1684.58	2491	NaN	1.00019e+06	941594	939046	1.02143e+06	985996	919418
GLA	P06280	118759	118199	114577	106827	110365	99455	1138719	1.11783e+06	1.16117e+06	1.31031e+06	1.23618e+06	1.19672e+06	NaN	NaN	NaN	NaN	NaN	NaN
IGKV4-1	P06312	NaN	NaN	4516.71	NaN	NaN	NaN	NaN	NaN	NaN	NaN	NaN	NaN	NaN	NaN	NaN	NaN	NaN	NaN
HLA-DOA	P06340	16188.9	9915.44	12210.7	11573.2	14311.5	8322.47	NaN	NaN	NaN	NaN	NaN	NaN	4171626	4.61028e+06	4474598	4330878	4.40741e+06	4439949
GSN	P06396	81039.9	97698.4	71737	76825.4	75194.2	72198.4	4.20229e+06	4.31915e+06	4.9308e+06	4.84351e+06	4.82226e+06	5690099	32311.7	34587.6	43887.1	29998.9	36201.2	28939.7
RB1	P06400	44608.9	58974.6	50503.6	44693.4	39685.9	46180.4	27623.6	24952.5	20203.5	25448.2	23151.6	26546.2	113547	132530	87990.3	112093	79600.9	139564
PTMA	P06454	218887	387020	857649	256121	183959	258200	60418.8	55423.3	71924.1	132964	125018	194999	NaN	NaN	NaN	6105437	5753402	9935701
CDK1	P06493	47538912	43628204	43703496	51183444	48850356	49572800	2.0854e+06	1.08765e+06	2.40923e+06	4863005	3.00198e+06	NaN	12647316	12853790	13042698	12927864	12711317	13344133
ATP5F1B	P06576	6397578	6.64623e+06	6.60848e+06	6117328	6.19637e+06	6.19672e+06	12855272	13088119	14062739	14584995	14093200	14128582	45331.1	43921	43150.8	41811.5	44174.2	38624
C2	P06681	12547.9	1739.09	20999.4	1598.65	NaN	NaN	21562.1	30035.9	21992.6	26096.8	26036.4	26274.3	2057.59	6641.33	9142.66	8646.96	10083	9959.04
S100A9	P06702	NaN	5953.54	NaN	2914.92	NaN	2205.91	12624.7	7106.94	27704.3	8652.35	9842.81	24875.5	143914	191119	112219	111241	161793	105268
S100A6	P06703	NaN	1641	909.49	50410.7	107622	34542.1	26908.4	40482	9962.53	98265.2	134763	18738.8	46926.2	46450.9	52646.5	54661.1	50658.8	43503.9
APOA4	P06727	NaN	NaN	NaN	NaN	NaN	NaN	34592.1	64303	82099.1	48734.5	49679.8	44372.3	406982	436550	433366	378605	428550	383678
EIF4E	P06730	423851	387169	440531	378024	377739	405177	426711	448526	498174	450504	409085	421274	NaN	NaN	NaN	NaN	NaN	NaN
CKM	P06732	8138.54	NaN	3726.75	19544.8	9503.32	10654.3	3124.97	NaN	2908.79	NaN	NaN	NaN	7.43365e+06	7.60846e+06	7.90597e+06	7.84512e+06	7060247	7.30249e+06
ENO1	P06733	4484740	5460809	5.59696e+06	4.50626e+06	4.64809e+06	4.55801e+06	7152369	7.41311e+06	7.25338e+06	7750158	7579454	9379634	227470	221579	220768	220542	224128	218084
PYGL	P06737	45455.8	43609.6	48089.6	42636.5	45142.5	42015.8	240945	238501	222263	232796	228928	235145	1958019	2.0073e+06	1.81976e+06	1.88563e+06	1.93024e+06	1.91152e+06
GPI	P06744	715977	792738	779796	657145	712012	690720	1770595	1.85088e+06	1.99504e+06	2.04607e+06	2118964	2.11181e+06	19050.8	18520	19277.1	21961.5	23262	21513
POLB	P06746	51286.9	46913.8	50563.9	45049.2	48231.8	46765.5	18188.1	34660.5	14685.7	9404.51	NaN	41315	462308	485824	416623	470123	397955	416329
NPM1	P06748	2.09e+06	2.11647e+06	2.49031e+06	2.14394e+06	2132862	1.84519e+06	479184	482558	375713	504310	464005	369469	3.7862e+06	4194180	4327639	4.3876e+06	2940963	3503411
TPM3	P06753	879877	1289169	728955	1.15017e+06	940768	1.16529e+06	1.89175e+06	2.08123e+06	3.94142e+06	4776057	3246005	3496663	167450	178457	179037	170953	157619	179804
ITGAV	P06756	94842.4	86262.7	91970.4	80216.2	81752.1	86415.3	144024	143866	183922	176407	161129	162995	284947	295426	272020	301808	283292	262595
LPL	P06858	2528.3	2267.3	995.099	2029.38	NaN	2594.61	453410	488807	418311	459246	432039	456746	965174	995813	937432	955197	1001766	990602
HEXA	P06865	122531	120736	128486	117272	121249	114887	1.0859e+06	1.09141e+06	1.04852e+06	1143017	1.13891e+06	1.09049e+06	8768.96	NaN	NaN	NaN	NaN	7370.89
KLK1	P06870	NaN	NaN	1230.91	NaN	NaN	NaN	NaN	6482.83	6115.51	NaN	6800.52	NaN	NaN	NaN	NaN	NaN	NaN	NaN
H2BC11;H2BC21	P06899;Q16778	33391.6	5051.29	988.342	23919.7	14276.5	22541.8	NaN	NaN	NaN	NaN	NaN	NaN	NaN	NaN	11986.4	NaN	NaN	NaN
SERPINE2	P07093	7455.05	10485.6	8454.74	8330.88	9199.64	7876.62	NaN	NaN	NaN	NaN	NaN	NaN	1.97588e+06	1.93045e+06	2.02303e+06	2.02611e+06	2.17721e+06	2.13524e+06
EPHX1	P07099	456681	439226	479191	427042	438728	452311	1.75916e+06	1.91385e+06	1.91302e+06	2.10362e+06	2.10566e+06	2.00991e+06	248034	264775	226935	261643	213824	254214
DBI	P07108	12236.9	13296.1	35407.7	15943.9	30897.4	17337.3	301051	275986	139990	206272	251156	266566	3.90787e+06	4.47882e+06	4.25702e+06	4600725	3.99507e+06	4.09903e+06
LDHB	P07195	6.05115e+06	7.30701e+06	7.36026e+06	6036077	6833278	6287685	3840215	4.07311e+06	4200283	4540316	4.27134e+06	4713194	NaN	NaN	NaN	NaN	NaN	NaN
NEFL	P07196	12329.5	14973.2	14713.1	9280.21	14109.6	5917.69	NaN	NaN	NaN	NaN	NaN	NaN	NaN	20242.3	NaN	NaN	NaN	NaN
NEFM	P07197	13748.3	9767.75	10017.3	11171.4	9100.46	10515.5	NaN	NaN	NaN	NaN	NaN	NaN	10013.7	7823.44	7929.43	8388.31	7322.72	5170.1
CENPB	P07199	7836.01	10213.2	10570.1	13020.7	9210.79	12279.7	10326.4	11423.4	9307.04	8331.42	9757.94	NaN	2.5809e+06	2.68866e+06	2.83977e+06	2470285	2.38667e+06	3.11136e+06
GPX1	P07203	344549	323297	313510	341793	296711	305581	2011330	2235217	2603461	2543331	2.38228e+06	2.45437e+06	NaN	NaN	NaN	NaN	4177.23	NaN
THBD	P07204	NaN	NaN	NaN	NaN	NaN	56607.1	2234.59	5508.08	3853.81	NaN	NaN	NaN	93721.7	150966	179995	129945	123286	128408
PGK2	P07205	30505	34653.9	37922.1	24580.5	46747	36447.8	90449.1	112625	102054	155413	148370	206132	79450.3	78795	93197.5	94953.2	78383.8	91207.6
PROS1	P07225	7553.29	4262.72	5403.91	5256.23	NaN	8155.17	94318.3	88456.2	103379	88784.5	43745.1	64246	2.65254e+06	2.79235e+06	2.87503e+06	2765209	2.32901e+06	2.82854e+06
P4HB	P07237	1.31569e+06	1491540	1.3536e+06	1283141	1.21831e+06	1.25788e+06	1.75918e+06	2.16126e+06	2713918	2839718	2.38075e+06	2.45886e+06	279689	314068	275896	283990	288133	309675
H1-0	P07305	197494	178933	235739	151222	124100	132524	332403	488286	338697	330146	378096	560502	NaN	12188.6	NaN	NaN	13701.7	11487.7
ASGR1	P07306	NaN	NaN	16096.5	NaN	NaN	NaN	NaN	NaN	NaN	17218.5	19922.9	8790.34	13223.6	15576.9	11066.9	11136.8	13647.2	13841.7
ACYP1	P07311	17466.5	15030.8	16881.6	11728.6	6752.98	11310.6	12104.8	5816.79	13075.8	17467.9	11205	NaN	136284	136389	137243	154560	141949	132008
FES	P07332	5057.48	15570.6	6459.69	15338.9	10268	38067	115464	133425	123836	134481	122591	147662	51329.9	54817.2	57224.7	49506.8	48912.9	54947.5
CSF1R	P07333	23530.8	289.699	17393.6	17896.8	NaN	43073.4	71081.7	87225.6	86403.4	89077.1	79115.6	106431	32741472	32782904	33859852	34403124	36235528	33395138
CTSD	P07339	2.32239e+06	2799018	2.84445e+06	2.45113e+06	2.58775e+06	2.5158e+06	34151708	37627128	36269688	38440224	36405280	39192272	19793724	20820992	21662116	20349118	20169910	20506290
ANXA2	P07355	1236074	1.31618e+06	1258777	1.24378e+06	1.28703e+06	1.28178e+06	18912678	20314380	19039274	21980042	22138376	21663786	NaN	NaN	NaN	NaN	NaN	NaN
C8G	P07360	NaN	NaN	NaN	893.286	851.853	944.446	2728.3	NaN	NaN	NaN	NaN	NaN	1.40608e+06	1.45054e+06	1384328	1.41333e+06	1466245	1.48348e+06
CAPN1	P07384	462448	467363	453648	476224	471669	459042	1.44062e+06	1.4576e+06	1.40621e+06	1.46136e+06	1.45621e+06	1433665	6.61907e+06	6.39335e+06	6.45609e+06	6360349	5918313	6.70557e+06
TUBB	P07437	8470274	8489655	8427991	10366641	10106980	9583581	7007797	6942603	7104735	6.58709e+06	6.72141e+06	7138878	NaN	2887.46	NaN	NaN	NaN	NaN
CA3	P07451	20183.9	16165.4	79700.5	9412.84	14202.8	13418.4	NaN	NaN	NaN	1936.04	NaN	56228.5	22416542	1.15068e+06	1.3529e+06	1.61439e+06	982218	891368
PRSS1	P07477	2.51021e+06	3.3909e+06	1.03309e+06	3.56215e+06	695182	247915	7981670	28148738	9325278	1.91758e+06	2.0319e+06	181124160	282066	279982	246740	268857	268904	330105
PSAP	P07602	123243	106543	122611	108017	115078	123454	248176	259331	282130	320901	285378	307292	1.06554e+06	1.04142e+06	1.10299e+06	1.08361e+06	1.00861e+06	1.02813e+06
HEXB	P07686	185237	199606	204900	193432	198122	200539	975021	1.13102e+06	1.20627e+06	1216264	1.18052e+06	1.11001e+06	666629	635615	631845	637062	584409	614631
CTSL	P07711	47643.5	69101.8	53541.1	41432.1	49391.3	46745.8	309199	312989	339458	387238	384817	428356	11991452	13026808	11666294	12282906	11968160	12982885
PFN1	P07737	4.58127e+06	5211488	5451079	4733837	4.93639e+06	5197726	11300180	12640128	11850846	11552483	11167300	13995416	29562	32294	32237.2	32421.5	47925	28957.4
BPGM	P07738	27469.4	28815.1	25442.9	27587.5	21702.2	25280.9	22891.9	24466.5	23205	22614.6	19425.5	21614.1	1.26852e+06	1.28813e+06	1.22697e+06	1.1974e+06	1.19748e+06	1.31513e+06
APRT	P07741	1.04326e+06	1.13896e+06	1.03456e+06	1.13275e+06	1.06621e+06	1.13732e+06	1.15895e+06	1.27352e+06	1320607	1.18131e+06	1.22496e+06	1.31644e+06	393097	404475	410998	414357	401598	403771
EPRS1	P07814	521963	524836	526391	525238	524535	512199	443419	448349	407879	417384	420040	422924	13764048	15456397	16015400	14450984	14240946	16636836
CTSB	P07858	134743	126458	166765	115416	132091	118326	13596515	15354629	14992227	14900229	14523869	18546872	5.30661e+06	5630998	5480429	5.67266e+06	5.45222e+06	5.34297e+06
HSP90AA1	P07900	5.14821e+06	6.05692e+06	5.83088e+06	5.50737e+06	5.79989e+06	5537571	4910081	4.95606e+06	4.93642e+06	5.03925e+06	4.88934e+06	4946624	43856.5	44711.9	52229.5	51875.6	39493.4	39960.5
GALT	P07902	10488.4	11055.2	11571.8	12724.8	13120.2	10499.2	39406.6	35432.8	44358.1	45092.9	48861.8	47456.8	3.14496e+06	3432850	3288713	3.26037e+06	3.33647e+06	3.43041e+06
HNRNPC	P07910	9704391	10861550	9641768	11365202	8408499	9317918	3375937	3.52081e+06	2933641	3.45858e+06	3.76436e+06	3.37243e+06	105952	100063	106687	86339.9	72219.6	116465
UQCRH	P07919	85997	77490.8	80744	80248.1	73672.2	70401.6	79418.8	87194.6	81933.3	96848.8	93992.8	74144.3	NaN	93727.2	42852.5	NaN	49792.4	NaN
LAMB1	P07942	182502	143271	128027	220543	190798	232804	57814.1	50678.9	13608.1	NaN	77284	NaN	153429	147846	156465	149567	166085	154510
YES1	P07947	219848	180054	186822	186959	166993	177920	166953	179058	166457	168692	155522	158175	289248	292961	294462	295296	297101	309433
LYN	P07948	47725.4	46103.8	45223.6	45161.4	44665.2	46260.8	235062	226936	217514	217175	224905	238039	NaN	NaN	NaN	NaN	NaN	NaN
RET	P07949	6711.41	4297.29	3673.79	4214.44	3259.06	3029.42	NaN	NaN	NaN	NaN	NaN	NaN	981714	828622	980647	807825	659419	884733
TPM2	P07951	274243	418200	284537	395290	314589	373179	455376	561317	922500	1.06205e+06	667700	756816	811184	895525	835845	914314	811900	847748
FH	P07954	347699	421139	458081	385758	383524	362822	817778	829070	911326	948861	960084	1135327	21523	19872.5	15086.8	23055.7	21727.8	19311
ERCC1	P07992	15168.1	12088	11006.1	13332.2	15896.9	18853.5	26263.3	36978.9	25129.3	20122.9	15195.1	25409.7	4023.66	4336.03	5397.39	4914.6	6024.13	4496.25
THBS1	P07996	21791	21781	22882.5	23839.6	24372.5	22029.4	5470.03	6800.76	5776.75	4993.92	6268.31	11656.7	3639.57	3803.45	2580.5	2021.62	2227.23	2766.01
RNASE1	P07998	NaN	NaN	NaN	NaN	NaN	NaN	5966.77	5953.91	6251.07	5337.12	5242.49	NaN	4100.01	NaN	6767.41	NaN	3274.04	NaN
SP1	P08047	13293.2	17489.6	13153.6	14575	14573.3	17213.5	8156.95	6075.77	5737.96	2323.15	4167.08	2598.69	NaN	NaN	4128.33	NaN	2166.12	4304.1
ZFY	P08048	4050.93	4481.76	4172.74	4765.74	4407.24	4722.19	29.705	2961.99	3705.3	3246.95	NaN	NaN	NaN	NaN	NaN	NaN	NaN	NaN
IGF1R	P08069	9444.21	8569.58	10375.7	8110.88	7041.46	7559.52	NaN	NaN	404.93	NaN	NaN	NaN	NaN	8641.28	12199	NaN	39761.5	34601.9
COL1A2	P08123	39685.6	12129.5	9180.5	20065.5	40044.2	24982.1	29626.5	19529	NaN	NaN	6464.45	NaN	739956	774279	773855	766413	829143	800773
ANXA6	P08133	1.11294e+06	1.11908e+06	1.13985e+06	1.08765e+06	1.17759e+06	1.10509e+06	821452	884621	863657	818390	812636	817432	3.97814e+06	3820761	3815306	3.94148e+06	3.76203e+06	3.76403e+06
RHOC	P08134	1.00237e+06	1.11716e+06	1.06228e+06	1.17952e+06	1.10572e+06	1.12573e+06	2.83927e+06	3.24582e+06	3.97917e+06	3.90362e+06	3.59157e+06	3758423	NaN	NaN	NaN	NaN	NaN	NaN
NGFR	P08138	6556.29	7425.12	5094.34	5505.08	4886.66	5579.64	NaN	NaN	NaN	NaN	NaN	NaN	NaN	NaN	NaN	NaN	NaN	NaN
GLI1	P08151	NaN	526.762	NaN	NaN	NaN	NaN	NaN	NaN	NaN	NaN	NaN	NaN	43485.4	39676.5	50260.6	36316	39234.1	43214.3
CD55	P08174	27524.2	24147.2	33417.6	34615.6	28463.2	27311	21806.1	40213.2	36294.4	44614.1	55391.5	49896	12294.8	14179.1	12198.5	13765.4	18670.5	15936.6
ABCB1	P08183	NaN	NaN	NaN	NaN	NaN	NaN	10027.4	14119.2	13923.8	13041.5	11797.9	6033.87	649777	702372	666844	670144	610400	649941
SLC3A2	P08195	1.75165e+06	1.66853e+06	1.68617e+06	1.5498e+06	1.55359e+06	1.60637e+06	542194	573004	752164	739029	628068	763061	2.04156e+06	2.16087e+06	1.98313e+06	2.19477e+06	2.14191e+06	1.83288e+06
GUSB	P08236	55296.3	59531.2	76793.8	69524.1	71614.7	69900	2057630	2.04128e+06	2365318	2.42341e+06	2485344	2.48483e+06	168518	145593	176576	177220	161433	157356
PFKM	P08237	891642	912891	805660	875454	756455	814806	186434	231615	162376	194847	168573	191412	10723829	11821038	11941499	12064826	12138673	12338847
HSP90AB1	P08238	25701496	30529416	27720894	26734652	28173608	27072890	11210995	12250275	12061728	11375348	11823858	12154290	95106	101113	99051.2	104324	93580.8	101758
SRPRA	P08240	96353.4	97715	90183.1	100568	88696.2	92009.5	98699.6	98502.6	89311.1	101426	96251.2	96899.1	6059.8	8226.24	7173.51	5389.34	6384.55	6454.93
ASNS	P08243	476985	441091	519724	437989	443252	485753	7091.36	8159.64	7162.83	3815.6	4173.64	808.512	36446.1	37334.5	NaN	43608.7	NaN	42247.6
SYP	P08247	NaN	NaN	NaN	NaN	NaN	NaN	NaN	NaN	14577.9	10039.8	NaN	44456.9	6931.5	10832.9	NaN	5983.72	11803.6	10361.2
MMP2	P08253	11366.9	6528.11	9266.39	7680.68	5946.46	5057.67	NaN	4150.09	9902.98	6133.53	10415	NaN	NaN	NaN	NaN	NaN	NaN	NaN
SOD3	P08294	18057.5	9395.64	12844.3	9147.9	12844.6	9821.67	NaN	NaN	NaN	NaN	NaN	NaN	NaN	NaN	NaN	NaN	NaN	NaN
CTSG	P08311	NaN	NaN	NaN	NaN	NaN	773.933	NaN	29408.8	NaN	NaN	NaN	NaN	34226.5	33866	37697.9	37179.4	38961.1	33024
HMBS	P08397	79920.7	95281.9	72711	92275.9	86531.6	97695.2	43634.5	49055.1	42053.9	43122.2	42089.9	54112	11154	10887.3	10277	13125.8	10366.1	10707.6
MME	P08473	40997.2	40923.2	42444.5	38602.6	36948.7	35117.8	13903.7	17218.8	17787.1	14343.7	13947.2	NaN	NaN	NaN	NaN	NaN	NaN	NaN
INHBA	P08476	NaN	NaN	NaN	NaN	NaN	NaN	NaN	NaN	NaN	NaN	NaN	NaN	1.46312e+06	1.51735e+06	1.46592e+06	1.53386e+06	1.59627e+06	1.57918e+06
PDHA1	P08559	1.12735e+06	1.00465e+06	1.00223e+06	1.07125e+06	1.04354e+06	1.04751e+06	1.53117e+06	1.55332e+06	1.46502e+06	1.56417e+06	1.64749e+06	1.57221e+06	2.11103e+06	2.26417e+06	2.23192e+06	2.17094e+06	2.08687e+06	2.19502e+06
PLEK	P08567	1.27542e+06	46275.8	4017.5	55930.5	1319.23	94350.6	1.29501e+06	1267840	1.39115e+06	1.42048e+06	1.40383e+06	1.64185e+06	43418.9	46076.8	44949.5	44555.7	46175.4	54579
CD14	P08571	3423.02	146831	2111618	NaN	NaN	NaN	32075.2	33105.1	47925.7	47969.5	45928.8	44656.3	5183.99	NaN	4341.46	4227.19	NaN	NaN
COL4A2	P08572	23169.2	20977.3	28512.4	20021.9	25212.9	19546	9975.52	7166.51	4846.41	5695.29	2524.85	NaN	324158	302042	353202	340064	273032	329824
CYC1	P08574	247207	208410	220130	210449	213938	231784	252630	291954	315053	302586	276720	332800	254167	268315	260128	263086	243995	262424
PTPRC	P08575	22736.2	6875.99	1900.84	648.84	12503.7	30354.7	188389	186589	203287	178572	207473	235354	65478.3	67592.6	68243.9	72402.9	53755.8	60175.8
SNRPB2	P08579	206969	172500	186976	162455	163797	148515	50883.4	56138.8	58711.2	61807.6	65940.3	59759.1	NaN	NaN	NaN	NaN	NaN	NaN
MET	P08581	1172.46	4025.48	3795.58	2520.55	5598.33	7400.81	NaN	NaN	NaN	NaN	NaN	NaN	15469.9	20556.5	22888.1	12015.8	18096.7	20537.4
MELTF	P08582	5490.71	2926.94	6043.36	2387.2	2938.9	3735.25	16675.2	18555.3	21795.3	16319.3	13505.6	15681.9	370577	308177	366985	345886	389798	381958
SNRNP70	P08621	837809	947174	864867	895056	904932	853067	404877	374430	397386	395959	425668	404913	59305.1	57629.2	58138.7	50680.7	68557.7	60072.5
HCK	P08631	248744	59841	17067	21638.7	35194.2	31843.4	53914.3	60119.2	62131	68590.6	67662.5	73052.5	56786.6	56482.7	51566.3	65708.8	45767.8	43951.4
FCGR3A	P08637	NaN	NaN	NaN	NaN	NaN	NaN	44193.8	54970.7	38726.3	37237.7	39924.8	44828.9	91048	97967.5	92888	97871.9	81290.2	92438
ITGA5	P08648	34715.1	33815.2	38962.5	31799.8	37452.9	36172.4	71153.8	72236.3	84750.3	87995	73930.8	77738.7	8340.19	14813.8	16851.6	17523.4	13907.7	15366.3
NFIC	P08651	49775.8	11307.5	NaN	NaN	NaN	3924.26	21748.4	23089.6	19822.8	16791.8	14729.8	15500.5	101724832	82992800	112142784	97161544	91770488	83679728
VIM	P08670	406634	456737	452013	416311	466299	432866	119255424	108774000	117583000	94918112	95004456	143630080	27243.4	30960.3	16300.7	16596.5	11312.1	19800.9
SERPINF2	P08697	NaN	NaN	NaN	NaN	NaN	NaN	7489.74	7478.83	10734.5	8645.99	8212.63	NaN	NaN	NaN	NaN	NaN	NaN	NaN
IL3	P08700	NaN	NaN	NaN	6533.72	NaN	NaN	NaN	NaN	NaN	NaN	NaN	NaN	800142	495931	779547	754633	558227	547971
RPS17	P08708	1294401	1.58287e+06	1.55432e+06	1.48931e+06	1.39032e+06	1.49713e+06	899377	784805	799921	639630	791077	865619	39826.1	49738.1	24781.6	31966.7	98861.4	124121
KRT19	P08727	491476	449907	277252	476224	501083	416428	23813.4	115906	101922	44634	26426	147059	NaN	NaN	NaN	NaN	NaN	NaN
KRT7	P08729	59916.7	62193	56081.3	58909.6	53597.8	54115.2	NaN	2343.91	NaN	NaN	NaN	NaN	305267	316768	326549	335785	338428	330333
GNAI3	P08754	330471	351581	298526	335796	350493	318276	292869	300608	375840	409409	401175	465757	22278584	24235392	25016562	23577818	22856008	24972292
ANXA5	P08758	5599294	5.74278e+06	5978978	5.38111e+06	4.9615e+06	5365380	17434366	21018770	22170024	22569712	20102824	23507774	11861.7	48022.3	NaN	41790.2	19614.6	149356
KRT16	P08779	1698.95	2308.11	NaN	NaN	11254.8	3842.02	NaN	15186	2343.27	NaN	NaN	33221.1	NaN	NaN	NaN	18258.7	19539.3	NaN
STS	P08842	NaN	2037.09	6458.57	NaN	NaN	NaN	22708	19286.4	21580.3	18179.1	16581.1	16453	1.45438e+06	1.40849e+06	1.43826e+06	1.46869e+06	1.4668e+06	1.59262e+06
RPSA	P08865	3.14726e+06	3.28651e+06	3.06149e+06	3.21629e+06	2.82972e+06	3.20677e+06	1.14539e+06	1.21792e+06	1.44551e+06	1.41647e+06	1473070	1.30641e+06	NaN	NaN	NaN	NaN	NaN	NaN
IL6R	P08887	360405	361488	321101	313465	342060	393010	211473	NaN	NaN	NaN	NaN	NaN	15590.9	18316.5	15905.8	15334.5	16290.6	14893.3
ABHD2	P08910	4364.72	3852.22	4097.82	3378.48	4438.85	2440.27	8913.07	9462.54	13097.6	14273.3	13945.2	NaN	NaN	NaN	NaN	NaN	NaN	NaN
ADRA2A	P08913	2330.91	NaN	NaN	1270.3	999.772	1472.58	NaN	NaN	NaN	NaN	NaN	NaN	NaN	NaN	NaN	NaN	1594.22	NaN
ROS1	P08922	NaN	NaN	NaN	NaN	NaN	NaN	706.083	1404.97	NaN	NaN	NaN	NaN	221233	206206	192731	201612	187378	219070
CD63	P08962	169042	162753	183591	118344	115747	105760	154731	120114	242475	207484	198996	222075	89985	93534.7	93227.4	83529.2	94226.2	96108.2
MRPL3	P09001	186328	157468	158298	174670	178207	166971	104171	112036	94709.8	98044.4	97002.8	90237.7	70093.1	88163.4	80815.2	77729.5	65069.8	60164.9
SNRPA	P09012	222587	212949	233394	196003	198512	190193	90687.7	85034	89147.9	81602.3	79618.8	104121	NaN	NaN	NaN	NaN	NaN	NaN
FGF2	P09038	296194	263938	261429	289850	279228	291472	NaN	NaN	NaN	NaN	NaN	NaN	NaN	25902.9	NaN	NaN	NaN	NaN
POU2F2	P09086	NaN	NaN	NaN	NaN	30761.1	NaN	NaN	NaN	NaN	NaN	NaN	NaN	3957916	3.79201e+06	3760522	3.5292e+06	3.3336e+06	3819390
ENO2	P09104	4.57296e+06	4.82232e+06	5842888	4626909	5089872	4807028	2.98415e+06	3.39197e+06	3.37387e+06	4.01294e+06	3.51047e+06	4222146	797408	865910	806792	854585	783062	771264
ACAA1	P09110	80302.8	83546.5	72113.5	77069.8	70504.8	70214.2	680256	727529	883689	867004	833018	997319	83994	56722.5	72844.8	77133.6	48612.8	39993.6
SRP19	P09132	184805	166016	180189	148783	159851	163385	88671.7	62783	70144	63848.6	80664.5	79938.3	3.04137e+06	2903939	3053573	2.92682e+06	2.61832e+06	2824982
GSTP1	P09211	3199974	3.35869e+06	3.10697e+06	2.906e+06	2.93406e+06	3.10348e+06	2739060	2.91753e+06	2917928	3.06709e+06	2.89891e+06	2945204	90281	74969	87846.8	70178.3	77929.2	51002.5
SNRPC	P09234	130768	116164	123642	113787	100575	136254	62799.3	58665.8	104398	74961.6	60928.8	88673.8	98206.6	75181.3	74195.7	65572.5	30069.4	39325.7
MMP7	P09237	NaN	NaN	NaN	NaN	NaN	45784.4	54394	57046.4	44782.3	59877	42071.1	45628.5	46376.7	54745.3	52058.5	50272.9	49690.8	35235.5
CD48	P09326	NaN	26464.9	NaN	NaN	NaN	64583.7	20310.9	24872.1	30736.5	42661.5	30537.4	40781.7	17649.3	NaN	NaN	NaN	13859.4	NaN
VIL1	P09327	41347.2	37150.6	82018.5	9306.81	12465.9	15745.3	NaN	NaN	27711	NaN	NaN	NaN	444421	439197	470910	430263	491613	587237
LGALS1	P09382	18212.5	18810.6	16888	19426.7	16522.9	22869.8	353798	487769	384013	427422	445677	517458	375408	370280	388792	358288	361365	401507
QDPR	P09417	180875	177503	158450	165812	169865	162331	343311	398132	388673	411748	409716	555940	610722	633314	732768	700853	621142	614522
HMGB1	P09429	2.0064e+06	1943826	2.06387e+06	1922220	2.18844e+06	1904273	846705	883987	651733	599375	663348	775763	23184	25426.5	NaN	13283	22310.6	NaN
RBP1	P09455	58142.6	73281.2	69193.2	70486.8	72566.8	79961.1	12497.4	11444.6	20056.4	10698.8	20048.3	10974.1	2.56222e+06	2.66574e+06	2.69155e+06	2512629	2.50709e+06	2734071
FBP1	P09467	4434.11	2427.14	4471.44	2615.23	3451.04	3492.56	2.79269e+06	2880816	2.84905e+06	2.86e+06	2.72405e+06	2.99809e+06	11255.4	NaN	10551.8	NaN	NaN	12506.7
GNAO1	P09471	160254	142654	109795	150766	166998	156253	NaN	NaN	NaN	NaN	NaN	NaN	59792.8	55874	53344.1	51311.2	46955.6	66737.5
SPARC	P09486	99532.3	78600.4	87667	67983.2	60908.4	71699.1	61896.9	77841.3	92947.9	106264	86235.2	81689.2	29234.1	28111	37968.5	20747.8	47868.7	17815.1
TPM1	P09493	144319	196712	177622	216280	181026	177970	25044.3	36007.5	41987	38617.6	23934.7	32441.9	115714	81201.1	115033	104315	126814	126832
CLTA	P09496	52511.3	70160.3	45286.8	64116.1	65682.9	86712.6	79780	NaN	NaN	109886	143058	79348.4	60974.9	49653.9	36209.8	59979.9	17100.6	38102.6
CLTB	P09497	15593.9	35930	8761.31	16050.7	26661.7	12329.5	30403.4	29317.6	36865.4	52193.5	56764.1	49278.5	1.49136e+06	1556119	1.55723e+06	1.59828e+06	1593287	1.62335e+06
ANXA4	P09525	86558.1	87456.7	88747.2	74760.6	83237.2	82167.2	1.4543e+06	1.49865e+06	1.54663e+06	1.59549e+06	1.53413e+06	1.64756e+06	197223	200394	222030	211468	198673	218950
CNP	P09543	125428	127423	125157	137086	130157	127007	189657	205900	194177	209621	191858	195293	83358.5	92307	91726.9	86931.4	78447.2	73008.8
HMOX1	P09601	189976	156464	178839	158825	157995	165511	94004.1	94956	105346	114390	101639	99573.5	NaN	NaN	NaN	NaN	NaN	NaN
CSF1	P09603	32547.4	NaN	NaN	NaN	NaN	NaN	1505.96	NaN	7809.79	11147.1	8143.6	NaN	NaN	NaN	NaN	NaN	NaN	1708.09
PDGFRB	P09619	2847.93	3538.99	1695.72	1140.74	2686.05	1991.72	NaN	NaN	NaN	1783.21	NaN	NaN	1.15241e+06	1.24772e+06	1.2118e+06	1.25442e+06	1.14135e+06	1180989
DLD	P09622	802626	890620	966376	851330	899451	854008	1.26373e+06	1.22176e+06	1.46911e+06	1285479	1.30022e+06	1.63462e+06	1.80939e+06	2.13122e+06	2.16393e+06	1.92315e+06	2.23967e+06	2.08065e+06
HNRNPA1	P09651	7.90498e+06	10291936	9165380	8384386	8514057	8103000	2262666	2.58093e+06	2.43954e+06	2.19976e+06	2.14832e+06	2.25185e+06	336807	280304	333469	322105	273992	255605
SNRPA1	P09661	966704	864839	892322	945168	876395	904420	385638	349321	377989	349101	346137	403758	624313	653195	580325	574694	648756	640292
CTSH	P09668	21964.1	26775.8	23563.4	27027.3	27408.4	25659.4	761065	696052	735606	809912	746616	915017	510512	433716	583829	549472	381664	356819
COX6C	P09669	209505	196469	144345	205907	197176	238578	248746	284614	353058	506907	462765	380007	303892	279860	275341	279610	306315	261234
FGR	P09769	5904.12	NaN	953242	NaN	NaN	NaN	276885	300696	301846	332749	335365	271330	239949	251415	241877	252154	251975	243983
PARP1	P09874	1.72262e+06	1.73469e+06	1.77078e+06	1.79806e+06	1.7485e+06	1.78409e+06	296506	295085	257735	247276	261351	277840	6927.35	18018	NaN	11556.7	13727.6	NaN
POLA1	P09884	59836.4	53991.5	57426.2	54336.9	56178.1	54165.3	7971.51	7140.06	5232.04	21192.6	28566.6	15028.9	NaN	NaN	NaN	NaN	NaN	NaN
IFI6	P09912	NaN	NaN	NaN	NaN	NaN	NaN	NaN	NaN	NaN	NaN	NaN	NaN	242246	251874	221015	224946	236944	234309
IFIT2	P09913	5461.58	4491.94	134532	6067.49	13207.6	3289.06	14829.4	15427.8	11874.3	9314.89	4635.61	10465.6	40636	39997.4	31877.8	38222.6	38562.9	36259.3
IFIT1	P09914	19985.3	38789.3	27967.4	6103.73	452.182	80089.9	17911.1	16809.7	13753.6	17178.8	12808.3	21047.4	27381.3	29940.8	30719.5	29441.8	37464.9	33048
ALOX5	P09917	3437.4	103766	62836.8	1856.62	2603.65	3120.69	35925.6	33709.1	32397.5	34147.4	38926.8	24585	564612	531006	556724	549554	567969	663632
UCHL1	P09936	780459	713263	787617	727375	676872	748040	494358	550995	687930	560923	560969	530945	10694.5	12154	9848.29	11214	10269.4	9403.15
FURIN	P09958	9838.02	9149.97	8122.37	8331.72	10268.3	7410.86	11046.2	11657.8	7458.14	9550.21	11920.4	11802.9	600193	623449	608099	596213	587709	605574
LTA4H	P09960	489438	523671	494475	453938	525567	469997	668700	616666	644174	636392	643958	687610	997199	1.20391e+06	952738	903055	1.15208e+06	1.10581e+06
ALDOC	P09972	2.53951e+06	2617149	4.33571e+06	2.81355e+06	2741792	2.56274e+06	972924	880602	941589	1144467	1.26277e+06	1.51687e+06	NaN	NaN	NaN	NaN	NaN	NaN
NUDT7	P0C024	13668.3	11716.9	18552.9	6087.56	7671.53	5638.35	NaN	NaN	NaN	NaN	NaN	NaN	13844.7	12806.4	4259.62	8699.21	14654.4	13080.6
C4A	P0C0L4	NaN	544.707	2304.43	NaN	NaN	4208.58	12719.4	17176.7	26006	24826.5	18733.1	16034.6	NaN	NaN	NaN	NaN	NaN	NaN
C4B	P0C0L5	NaN	NaN	NaN	NaN	NaN	NaN	NaN	NaN	NaN	NaN	NaN	NaN	610954	435178	745765	532719	498031	388728
H2AZ1;H2AZ2	P0C0S5;Q71UI9	5180600	3.92642e+06	4.51049e+06	4.98769e+06	4.08851e+06	4.30282e+06	951960	720352	841588	456068	532089	1.03713e+06	16867398	9282543	19712608	14221073	9242004	8.2147e+06
H2AC11;H2AC12;H2AC14;H2AJ	P0C0S8;Q96KK5;Q99878;Q9BTM1	86403736	54378576	70968648	71973760	62306740	56276760	19249912	14917995	15214146	13605001	16596772	32829678	NaN	NaN	6537.48	NaN	NaN	NaN
TFPT	P0C1Z6	12299.9	12181.9	15181.9	14693.5	14022.7	14946.9	4709.73	NaN	NaN	NaN	4689.27	NaN	15616	18598.3	13137.8	17241.9	20261.9	18649.9
FBXO45	P0C2W1	11661.1	11874.1	14061.7	12582.7	9878.22	11784	20360.1	19309.7	15257.8	10923.1	18930.6	18705.4	22215.6	15456.8	NaN	NaN	NaN	NaN
NBPF7	P0C2Y1	NaN	19286.1	24669.4	21943.5	16919.5	29909.5	14664.8	22520.7	9973.73	16117.9	13301	15226.8	NaN	NaN	NaN	NaN	NaN	NaN
VENTXP1	P0C5K6	NaN	NaN	2955.2	NaN	NaN	NaN	NaN	NaN	NaN	NaN	NaN	NaN	NaN	NaN	NaN	NaN	NaN	NaN
CISD3	P0C7P0	15837.5	4185.41	NaN	38585.7	33854	32571.3	NaN	NaN	NaN	NaN	NaN	NaN	NaN	NaN	NaN	NaN	NaN	NaN
SLFN14	P0C7P3	28908.3	44355.7	2878.57	48731.5	51697.2	42871.1	NaN	NaN	NaN	NaN	NaN	NaN	603.976	5781.33	NaN	NaN	NaN	NaN
ATXN1L	P0C7T5	582.492	492.367	NaN	862.391	900.817	796.004	NaN	NaN	NaN	3365.81	NaN	3353.9	NaN	3309.34	NaN	17061.5	NaN	NaN
PRR29	P0C7W0	11579.8	8857.19	9860.23	NaN	NaN	NaN	NaN	NaN	NaN	NaN	NaN	NaN	NaN	NaN	NaN	NaN	NaN	NaN
MSL3P1	P0C860	6320.12	NaN	2868.19	3753.07	3011.08	3477.97	NaN	NaN	NaN	NaN	NaN	NaN	NaN	NaN	NaN	NaN	NaN	NaN
LINC00869	P0C866	17230.3	15039.9	14950.2	NaN	NaN	NaN	NaN	NaN	NaN	NaN	NaN	NaN	15019.4	16843.8	15398.3	16913.5	15465.5	14746.2
JMJD7	P0C870	7109.99	7446.34	7478.65	8103.27	8138.77	8717.31	19069.8	18235.8	17499	17382.5	16919.9	66795.8	NaN	NaN	NaN	NaN	NaN	NaN
SPATA31D3;SPATA31D4	P0C874;Q6ZUB0	NaN	NaN	NaN	NaN	NaN	NaN	2949.79	NaN	NaN	NaN	NaN	NaN	13828.4	13090.1	15404.1	13024.4	14221.4	13224.7
POLR2M	P0CAP2	10574.3	8786.97	7043.58	8326.75	3242.01	6176.6	10520.1	10362.6	18874.4	18500.9	16084.6	11841.8	NaN	NaN	NaN	NaN	NaN	NaN
DERPC	P0CG12	NaN	NaN	NaN	NaN	NaN	NaN	NaN	NaN	NaN	NaN	NaN	NaN	NaN	NaN	NaN	NaN	NaN	NaN
CHTF8	P0CG13	40131.8	41642.5	47685.4	66214.9	53774.3	53589	NaN	NaN	NaN	NaN	NaN	NaN	NaN	NaN	NaN	18829.6	7970.07	11984.3
GSTT2;GSTT2B	P0CG29;P0CG30	NaN	NaN	NaN	NaN	3780.02	NaN	8055.29	11149.2	3232.56	NaN	NaN	NaN	52211.4	66088.8	52575.4	79963.9	68299.2	66147.3
POTEI	P0CG38	43725.3	47319.3	35685.9	25506.1	25819.3	23067.7	68466.1	64456.7	85367.7	92726	80646.5	448870	NaN	NaN	NaN	6745.98	NaN	NaN
POTEJ	P0CG39	NaN	2246.16	NaN	6770.58	5247.67	8131.15	6247.22	5857.73	10106.9	5681.99	4453.83	NaN	82830	93688.3	90046.8	100711	64701.9	77969.8
CTAGE8;CTAGE4	P0CG41;Q8IX94	23113.6	21394.5	27160.9	24180.6	33266.3	27019.8	100034	100286	41715.9	68562.6	70054.8	98215.2	NaN	NaN	NaN	NaN	NaN	NaN
UBB;UBC	P0CG47;P0CG48	NaN	4597.71	NaN	NaN	4114.97	NaN	2866.36	4134.54	7287.67	11244.4	9377.54	NaN	NaN	NaN	NaN	NaN	NaN	NaN
ZNF865	P0CJ78	2162.15	4776.27	2527.23	3406.3	2412.41	4870.43	NaN	NaN	NaN	NaN	NaN	NaN	NaN	NaN	NaN	NaN	NaN	NaN
ZNF888	P0CJ79	2814.48	1497.65	NaN	3061.55	1332.98	2559.67	NaN	NaN	NaN	NaN	NaN	NaN	NaN	NaN	NaN	NaN	NaN	NaN
SLC35E2B	P0CK96	15119.4	12612.3	12906.9	10036.2	11203.2	4789	NaN	NaN	NaN	NaN	NaN	NaN	NaN	NaN	NaN	NaN	NaN	NaN
PNMA6A	P0CW24	2167.37	2575.87	NaN	1954.47	1791.72	2727.08	NaN	NaN	NaN	NaN	NaN	NaN	43627.5	41624	48138.9	43068.4	44663.1	42872.9
TRAPPC2;TRAPPC2B	P0DI81;P0DI82	24420.4	21128.9	24463.8	21823.7	23034.3	19795.7	36643.9	43569.1	43410.8	54832	47127.7	47329.1	NaN	17870	NaN	NaN	NaN	NaN
RAB34	P0DI83	17538.6	4837.42	9265.84	10735.4	8129.82	8923.28	NaN	NaN	NaN	NaN	NaN	NaN	NaN	NaN	NaN	NaN	NaN	NaN
PET100	P0DJ07	11313.1	27450.2	12565.2	31626.3	23217.8	23912.5	7221.68	4447.76	20726.3	NaN	NaN	NaN	NaN	NaN	NaN	NaN	1370.26	NaN
SMIM13	P0DJ93	NaN	NaN	NaN	627.709	484.651	879.993	865.018	3697.22	2783.79	NaN	NaN	NaN	NaN	NaN	11117.2	16690.7	NaN	NaN
RGPD1;RGPD2	P0DJD0;P0DJD1	4506.47	8151.49	7363.98	NaN	6338.48	4749.55	NaN	NaN	8074.99	NaN	NaN	20467.6	NaN	NaN	NaN	NaN	NaN	NaN
TPBGL	P0DKB5	NaN	NaN	NaN	NaN	NaN	NaN	NaN	NaN	NaN	NaN	NaN	NaN	1.06166	NaN	NaN	NaN	NaN	NaN
C8orf88	P0DMB2	7503.98	8382.79	NaN	20771.6	10158.6	17376.3	NaN	NaN	NaN	NaN	NaN	NaN	NaN	NaN	14677.9	15660.2	NaN	NaN
SULT1A3;SULT1A4	P0DMM9;P0DMN0	16355.3	13791.6	12742.4	11328.1	11295.2	12677.6	4423.21	9765.83	6364.94	12319.8	NaN	NaN	NaN	22979.5	NaN	10516.3	NaN	18996.1
INAFM2	P0DMQ5	6678.96	NaN	4947.42	NaN	7773.79	2457	6691.16	NaN	7943.87	10183.6	NaN	NaN	NaN	NaN	NaN	NaN	NaN	NaN
CT45A6;CT45A5;CT45A10;CT45A7;CT45A8;CT45A9;CT45A2;CT45A1;CT45A3	P0DMU7;P0DMU8;P0DMU9;P0DMV0;P0DMV1;P0DMV2;Q5DJT8;Q5HYN5;Q8NHU0	37159.4	NaN	1388.04	NaN	NaN	NaN	NaN	NaN	NaN	NaN	NaN	NaN	9278005	9244263	9406522	9121138	9139767	9131516
HSPA1A;HSPA1B	P0DMV8;P0DMV9	6.68629e+06	6803469	7876463	6091082	6629900	6340213	9805442	10494988	9626295	9656837	9459362	10724684	77110.8	66697.8	84810.4	79301.1	58704.6	49336
U2AF1L5;U2AF1	P0DN76;Q01081	294210	407969	317667	365376	343081	331411	98876.5	118588	103567	74982.5	82711.3	98476.4	34521	36542.5	31417.7	34704.8	30902.4	34496
CBSL;CBS	P0DN79;P35520	819342	765401	812994	815832	832193	808886	28321.9	37272.8	30328.2	30733.7	32446.6	28148.4	260769	264775	272770	298228	312019	342358
CALM1;CALM2;CALM3	P0DP23;P0DP24;P0DP25	176856	199808	156548	169856	118111	162390	218675	245744	437877	376280	402972	268584	6742.09	4298.82	14150.4	NaN	11442.3	8418.48
POLR1D	P0DPB6	34265.3	26539	22105.9	36864.4	39908.3	32052.7	5971.66	4680.18	2001.44	10225	6676.27	8684.33	NaN	NaN	NaN	NaN	NaN	NaN
EEF1AKMT4	P0DPD7	20895.1	15265.9	11565.5	25788.3	23754.5	20872	7146.83	NaN	8014.69	9226.43	11155.9	NaN	NaN	NaN	NaN	NaN	3235.62	NaN
AMY1B;AMY1C;AMY1A	P0DTE7;P0DTE8;P0DUB6	NaN	1924.95	NaN	NaN	NaN	NaN	NaN	1693.81	1822.16	NaN	6636.54	NaN	NaN	NaN	NaN	NaN	NaN	NaN
GLI2	P10070	7259.31	2825.27	7229.35	9085.07	7398.22	10700.5	NaN	NaN	4486.03	NaN	NaN	NaN	NaN	NaN	NaN	NaN	NaN	NaN
GLI3	P10071	1489	NaN	2007.46	NaN	1907.6	1790.55	NaN	NaN	NaN	NaN	NaN	NaN	NaN	NaN	NaN	NaN	7922.76	5785.92
ZBTB48	P10074	4804.52	3802.16	3013.42	3626.96	3622.75	4425.2	7374.56	4075.98	4839.64	NaN	4154.35	NaN	86425.3	106421	59107.8	98990.3	66429.2	127448
FDX1	P10109	8815.47	19576	15185.1	18543.3	15631.6	NaN	60403.6	79973.4	142355	107015	96660	75017	1.00017e+06	1.05718e+06	972896	1.12163e+06	969454	1.06167e+06
RAP2A	P10114	156142	135067	115633	103818	132835	116102	894063	1.17672e+06	1.14263e+06	1172625	1.08757e+06	1.24508e+06	NaN	NaN	NaN	NaN	NaN	NaN
SRGN	P10124	NaN	NaN	NaN	NaN	NaN	NaN	NaN	NaN	NaN	NaN	NaN	NaN	NaN	NaN	NaN	NaN	NaN	NaN
CXCL8	P10145	NaN	NaN	NaN	NaN	NaN	NaN	NaN	NaN	NaN	NaN	NaN	NaN	NaN	NaN	NaN	NaN	NaN	NaN
CCL3	P10147	NaN	612.825	NaN	NaN	NaN	NaN	NaN	NaN	NaN	NaN	NaN	NaN	177169	182051	194761	194151	191218	171106
RO60	P10155	183357	205908	197950	194918	201369	201667	207132	201134	192800	191697	191879	203534	2152.43	2039.88	4549.53	23284.7	NaN	19519.1
MYBL1	P10243	NaN	9234.07	13329.4	6074.99	8416.54	5541.42	17982.9	13022.1	NaN	NaN	15405	21406.8	1.75574e+06	1.83726e+06	1.8569e+06	1778323	1.79442e+06	1807628
GAA	P10253	245002	240981	249570	207812	223510	227293	2.17694e+06	2125338	2.34308e+06	2.22037e+06	2271925	2.32287e+06	NaN	NaN	NaN	NaN	NaN	NaN
AR	P10275	13546.1	4821.41	NaN	1831.63	1659.99	2193.01	NaN	NaN	NaN	NaN	NaN	NaN	NaN	NaN	NaN	NaN	NaN	NaN
RARA	P10276	3381.95	2695.49	6986.83	3313.94	4879.63	5194.98	NaN	NaN	NaN	NaN	NaN	NaN	386113	397150	380642	398373	408501	424862
RRAS	P10301	130913	114579	120921	111137	115234	105562	426393	460732	418277	423723	404264	482336	712329	731876	752598	705250	668965	751480
HLA-C	P10321	173051	154621	182206	156911	134148	147016	312156	335419	413375	430975	386876	401940	51815.2	53591.6	47363.8	50655.6	48504.9	48780.2
ARAF	P10398	26489.6	25224	23511.3	28232.4	26450.4	28405.7	57319.5	53983	40969.6	47375.5	47925.9	50130.1	1.14104e+06	1.37438e+06	1.18399e+06	1.28575e+06	1.18933e+06	1.26123e+06
H1-4	P10412	1.62705e+06	1.14331e+06	1.44453e+06	1.5618e+06	1.08817e+06	1.38433e+06	2.20941e+06	2.00482e+06	1.30788e+06	1.43975e+06	1.33668e+06	2555958	NaN	3188.02	NaN	NaN	NaN	NaN
BCL2	P10415	2857.74	2768.41	NaN	NaN	3057.79	NaN	5763.3	4639.88	5140.46	NaN	NaN	NaN	22409.6	19298.1	20683.8	20263.2	23292.4	28105.6
SPP1	P10451	1865.52	NaN	2244.42	1512.72	1181.9	1816.9	18538.5	20477.4	22962.9	27275	18427.8	32317.2	355090	369945	383877	368526	381865	376786
DLAT	P10515	230606	211045	206658	225154	229008	216643	364547	403465	330813	371807	368580	400307	NaN	NaN	NaN	NaN	NaN	NaN
SAG	P10523	NaN	NaN	NaN	NaN	NaN	NaN	NaN	NaN	NaN	NaN	NaN	NaN	NaN	NaN	7860.62	8485.85	NaN	38862
PTPRF	P10586	29819.9	25858.1	34289.6	26512.5	27305.1	24619.6	7358.76	6702.27	9955.91	7007.35	11200.1	NaN	NaN	NaN	57728.3	NaN	NaN	NaN
NR2F6	P10588	32330.6	41243.5	32764.2	39586.5	46905.3	41966.2	NaN	NaN	NaN	NaN	NaN	NaN	855200	673897	900106	1.02152e+06	712529	1.24494e+06
TXN	P10599	442697	453397	456823	308425	309941	319895	549055	694210	1130296	762542	767413	749226	151123	199572	145944	174056	196094	182637
COX5B	P10606	130439	118173	143547	122624	143548	137133	180410	224231	181779	191992	199815	210308	354980	375461	321401	336123	394236	380691
CTSA	P10619	48787.6	54312.1	55180.3	41030.6	45115	50904.1	322020	327708	324477	393680	344557	415213	56562.1	62850.8	28747	60700	63628.2	47254.7
MGST1	P10620	865252	1.02802e+06	938824	707960	739328	682218	42410.1	45403.7	62679.7	81108.9	49775.8	79207.2	99.6315	432.378	867.657	NaN	1465.96	NaN
C7	P10643	NaN	NaN	NaN	NaN	152.044	NaN	NaN	NaN	NaN	NaN	435.08	NaN	302869	342713	345852	328363	338582	334378
PRKAR1A	P10644	162712	160913	152355	168085	150964	160023	294085	334019	336080	336035	293456	324705	NaN	NaN	NaN	NaN	NaN	NaN
CHGA	P10645	9754.14	6501.25	7723.64	2462	6624.1	5986.25	NaN	NaN	NaN	2911.42	NaN	NaN	9192.8	NaN	11512.4	NaN	12607.3	NaN
TFPI	P10646	NaN	NaN	NaN	NaN	NaN	16893.5	10338.5	NaN	8491	NaN	14212.3	NaN	NaN	NaN	NaN	NaN	NaN	NaN
KIT	P10721	2098.39	4435.62	4052.48	3715.12	4001.27	2588.01	NaN	NaN	NaN	NaN	NaN	NaN	19713.4	17180.2	21593.6	18885.1	18445.3	26311.4
UROS	P10746	12005.8	11468.3	12417.9	10552.2	8986.25	8163.87	13148	18974.4	13621.1	19674.3	15016.5	25472.8	NaN	NaN	NaN	NaN	NaN	NaN
CD28	P10747	NaN	NaN	NaN	NaN	NaN	NaN	NaN	NaN	NaN	NaN	NaN	NaN	296861	318003	330667	324258	338938	342980
ESD	P10768	190747	203764	183968	185809	183777	189452	374984	355926	419236	368992	377825	404196	3.74539e+06	4.44552e+06	4209439	4202303	3.9212e+06	4.19945e+06
HSPD1	P10809	8.32959e+06	10189620	10013505	9172142	9444128	8988715	3.15007e+06	3399049	4318077	4425322	3922442	4930655	4015.77	2566.91	NaN	NaN	7957.96	3210.02
CLU	P10909	18753.9	44894.1	45802.1	45110	43855.8	46385.2	6491.24	6352.46	NaN	NaN	NaN	NaN	8568.23	9532.8	9237.95	5520.47	7325.7	4234.57
IRF1	P10914	NaN	NaN	NaN	NaN	NaN	NaN	NaN	NaN	NaN	NaN	NaN	NaN	NaN	NaN	NaN	NaN	NaN	NaN
HAPLN1	P10915	NaN	NaN	NaN	NaN	NaN	NaN	NaN	NaN	NaN	NaN	NaN	NaN	9074255	9757786	9538299	9716179	9288823	9293432
HSPA5	P11021	10411349	11035598	11432387	9593490	10081218	9684175	7.51799e+06	8.02484e+06	9222624	9164170	8558935	10151897	9724.02	6687.51	3810.56	6793.94	5158.62	5574.35
LAMC1	P11047	94616	88483.1	98117.6	78933.5	86303.7	82781.1	10728.7	9185.22	8764.34	8737.55	9169.01	8803.37	1082364	1.10071e+06	997875	1.04165e+06	1078608	1.05536e+06
ACP2	P11117	67497.7	77398.9	88012	78569.6	83276.8	85117.5	1.22394e+06	1.1766e+06	1.25238e+06	1287934	1.26692e+06	1.34153e+06	24715.7	15697.9	39100.2	34968.2	25519.6	19708.2
MAP2	P11137	25257.1	23748.8	26659.3	24584.8	21137.1	21927.2	54556.3	36598.4	42472.5	26904.3	27654	50947.1	13683700	15249254	14973389	15101586	13786289	13881420
HSPA8	P11142	18680758	18833496	19983652	18240584	19881378	18814344	12602216	13017674	12715308	13399275	13688170	14042973	83987.6	83069.3	35058.4	49830.9	19849.8	22597.5
EGR2	P11161	2273.98	2961.92	NaN	1981.3	NaN	1490.45	52206	60605.8	30935	35938.1	35814.5	44831.4	23657	18994	16339.8	18374.5	24242.6	14333.7
SLC2A1	P11166	1.97265e+06	1.83613e+06	1867007	1756030	2.00221e+06	1.72447e+06	25902.4	24921	20936.5	22827.2	19115.3	20749.4	23655.8	21696.7	31208.6	33513.1	24517	23254.7
SLC2A3	P11169	2.12926e+06	1.96317e+06	2105404	1925483	2.23258e+06	2.06482e+06	27063.2	29488.5	20219.3	18003.3	11461.9	23364	24879.5	25770.3	27628	28112.8	29498.3	27875.6
EPB41	P11171	48228.5	52610.8	58645.4	44760.6	45985.2	49049.4	29100.6	33759.1	31343.9	25191.3	26110.4	36710.7	162042	180173	156231	158469	161719	193606
UMPS	P11172	414523	423246	383775	441440	396453	407972	184281	193674	174255	180680	166087	177451	749518	791104	783096	807298	803192	820639
PDHB	P11177	670636	587070	614961	607188	588929	582370	905224	920120	842149	865776	884460	916867	263228	263232	266586	286751	248413	241313
DBT	P11182	180143	155867	166657	161728	167756	152295	287174	295407	252954	260066	272459	312700	399165	417606	415689	413179	381090	386468
ITGAM	P11215	4917.66	98655.1	853.123	1391.09	50506.7	1540.98	314201	339445	402671	408450	356558	441865	519395	567747	557364	539959	628228	578558
PYGB	P11216	247624	248543	254269	235444	247690	250879	607440	621449	616911	588601	585254	531684	628565	728440	730652	583444	746532	787742
PYGM	P11217	326051	296209	290458	323690	363591	200047	702262	792013	605943	690778	673895	607262	323112	386294	284644	233686	188314	281503
RALA	P11233	229223	403816	284193	342011	292829	334418	325488	398046	427324	474089	437312	434107	262115	270130	258290	267544	259314	272439
RALB	P11234	87425.6	101221	116237	116492	100009	109794	205711	230584	208692	242395	256054	333678	NaN	NaN	NaN	NaN	NaN	NaN
NAT2	P11245	NaN	790.773	NaN	982.009	1245.26	1243.16	NaN	NaN	NaN	NaN	NaN	NaN	118223	109795	105250	111024	103412	116996
BCR	P11274	275885	263976	317033	324816	287160	335330	181388	192756	140496	120046	80865.5	146696	NaN	NaN	NaN	NaN	NaN	NaN
SPTB	P11277	NaN	NaN	NaN	NaN	12220.8	NaN	NaN	NaN	NaN	NaN	NaN	NaN	3.75686e+06	4.10416e+06	3.78299e+06	3591162	3142596	3.45765e+06
LAMP1	P11279	1.02757e+06	1.04245e+06	1.09843e+06	1.03183e+06	944114	913045	3.07373e+06	3106182	3.6407e+06	3861805	3533831	3.44019e+06	NaN	NaN	NaN	NaN	NaN	NaN
PIM1	P11309	NaN	967.756	NaN	NaN	2140.98	NaN	NaN	NaN	NaN	NaN	NaN	NaN	4.0357e+06	3941396	4145585	4031960	4074564	4.08405e+06
ACADM	P11310	625601	654043	606754	719932	649131	663075	4.67736e+06	4.53107e+06	4.36046e+06	4824198	4557091	4.48733e+06	NaN	NaN	NaN	NaN	11130.6	NaN
FGFR1	P11362	76524.5	50445.3	59900.1	64867	73155.1	61804.2	7305.34	NaN	9682.67	NaN	NaN	NaN	245512	236336	227839	230949	239390	251488
TOP1	P11387	1.02687e+06	871750	885526	980449	871333	890773	195610	217548	185799	196384	176366	188228	71546.5	67381	71345.6	71447.1	64231.4	69195.9
TOP2A	P11388	1.88345e+06	1.57782e+06	1.33069e+06	1.84433e+06	1.36595e+06	1.55612e+06	77924.3	71722.9	66295.6	84818.6	85868.4	86926.4	6.70832e+06	7150518	7250210	7.11146e+06	7.36999e+06	7.54965e+06
G6PD	P11413	380693	420317	394620	403683	398885	394567	8.07719e+06	7.87851e+06	8.09139e+06	7.36502e+06	7.36914e+06	8.03803e+06	NaN	17210.3	20807.8	13501.5	13667.7	15165.3
UBL4A	P11441	6963.72	6519.72	7546.95	9664.76	NaN	9188.09	15169.3	16813.4	18681.5	15700.7	13357.9	9936.65	NaN	NaN	NaN	NaN	NaN	NaN
VDR	P11473	NaN	NaN	NaN	NaN	NaN	NaN	NaN	NaN	NaN	NaN	NaN	NaN	8157.12	8278.88	5570.84	4918.48	6638.15	7082.52
ESRRA	P11474	6467.5	8584.45	5361.73	10043.3	8059.54	9705.74	6432.65	7913.08	6682.29	7544.15	7087.18	NaN	400116	389224	400108	395141	408092	389844
PC	P11498	48675.7	46295.7	45613	47642.9	46914.4	45173	445688	455306	429108	437049	432620	471166	NaN	5205.28	NaN	NaN	NaN	NaN
DMD	P11532	8764.89	9634.8	9741.53	13452.5	7716.58	9947.63	4979.39	10523.9	6588.86	NaN	NaN	NaN	1.81874e+06	1.88918e+06	1.89587e+06	1.89631e+06	1.83787e+06	1.73722e+06
MTHFD1	P11586	1.62165e+06	1.82948e+06	1601069	1.80095e+06	1.7161e+06	1.70833e+06	1.79408e+06	1.85655e+06	1.62832e+06	1.72222e+06	1.68473e+06	1854841	NaN	NaN	37102.7	NaN	NaN	22974.6
EPX	P11678	3567.56	NaN	NaN	NaN	NaN	4914.46	NaN	NaN	23205.7	29389	NaN	NaN	450574	459699	457743	483379	435171	467345
IGF2R	P11717	313040	318575	341857	290696	315734	306622	289618	279234	298133	301286	290007	304925	1.2188e+06	1.26232e+06	1.26916e+06	1.19442e+06	1.30266e+06	1.31843e+06
ADH5	P11766	1997916	1.82731e+06	1.74852e+06	1777616	1997544	1.87731e+06	1.25562e+06	1433681	1.27781e+06	1.28029e+06	1.39279e+06	1.30902e+06	65109.9	60875.7	63748.2	52415	71956.9	66802.5
CDK4	P11802	62384.5	58702.4	58736.7	65667.5	59579.4	56967.1	78434.1	80470.2	61722.3	67060.3	70892	67553.3	NaN	NaN	NaN	NaN	NaN	NaN
SRF	P11831	7992.62	9293.64	9357.68	9634.85	13232	10225.1	NaN	NaN	NaN	NaN	NaN	NaN	2389.37	NaN	NaN	7000.46	2188.38	NaN
MS4A1	P11836	NaN	NaN	NaN	NaN	NaN	NaN	NaN	5737.23	NaN	540.105	NaN	1051.96	576649	683723	588662	583365	675208	696948
PRPS2	P11908	590198	612441	530913	611873	540277	541013	683185	667879	711748	694065	633220	665547	NaN	NaN	NaN	NaN	NaN	NaN
ODC1	P11926	8494.03	8007.38	3128.12	9320.47	6537.99	6140.83	NaN	NaN	NaN	NaN	NaN	NaN	1.18846e+06	1.24538e+06	1.19932e+06	1.23304e+06	1.20465e+06	1.17195e+06
PABPC1	P11940	2.37442e+06	2741041	2.35809e+06	2.73708e+06	2.41729e+06	2.59341e+06	984273	1.06752e+06	1.03022e+06	1.13051e+06	1.12061e+06	1.11413e+06	71700.3	81250.8	78142.2	80625.9	75841.5	64108.8
PCNA	P12004	798234	813632	865470	788299	788412	806977	62429.8	64242.4	68081.3	72398	64766.5	70280.7	80934.9	58938.5	79914.1	79960.4	65039.2	49934.4
NEFH	P12036	38796.6	15371.9	19981.9	5847.18	23049.8	NaN	76079.9	95792.2	81954.4	77842.2	83367.6	94206.8	NaN	16625.9	NaN	NaN	9263.75	5902.37
COX6A1	P12074	563.239	1542.45	3094.87	7404.27	8655.55	6251.04	44225.9	46237.5	36324.2	9162.2	18989.9	NaN	475222	496610	471640	504929	469137	455959
HARS1	P12081	314612	291020	341907	282622	298555	302142	449354	434412	423303	463164	467546	485225	NaN	NaN	NaN	NaN	NaN	NaN
COL11A1	P12107	50110.7	13663.5	32884.5	33791.9	31241.5	46692.4	NaN	NaN	NaN	23776.4	NaN	NaN	248018	255909	248311	271358	263431	271157
COL6A1	P12109	61204.3	61693.9	71336.2	61740.2	64410.7	61990.5	383895	375512	397837	382188	378307	515004	88919.9	180100	127641	181351	183747	88028
COL6A2	P12110	27678	31312.4	34227.8	29704.1	37398.3	34414.8	280658	177157	132717	163194	167365	263195	778011	757219	688965	741161	716493	647264
SLC25A4	P12235	597242	570460	642705	595183	585892	578747	813025	781875	712138	799593	778033	788691	3475208	3989265	3581905	2.91614e+06	3.28258e+06	3666170
SLC25A6	P12236	1768335	2.11207e+06	2.02026e+06	1906337	1.95839e+06	2.01159e+06	3794628	3.53932e+06	4.57605e+06	4199774	4650543	4664274	308750	267719	308806	313079	251075	250799
IMPDH2	P12268	1.81682e+06	1.8337e+06	1.75597e+06	2.02327e+06	2.02931e+06	2.06639e+06	344786	352546	299914	280981	307452	342983	153414	170232	168712	169066	156105	143839
TPR	P12270	424038	383620	400187	374041	346284	362467	117043	124168	160513	170144	156753	188185	NaN	NaN	NaN	NaN	9177.95	NaN
PIP	P12273	6426.74	3815.3	6021.41	2642.72	3649.02	4424.75	6725.26	13270	11494.9	5482.61	NaN	13467	139637	138519	141855	143116	129582	116264
CKB	P12277	1968628	1.90808e+06	2.02539e+06	1.93201e+06	2.00487e+06	1.96738e+06	96142.1	113852	115679	148138	133828	151868	158014	128263	122450	160442	128043	132736
FCGR1A	P12314	NaN	NaN	NaN	NaN	NaN	NaN	NaN	NaN	5114.04	11304.8	34738.6	NaN	42340.9	29689.8	52670.5	26208.5	23397.1	47589.8
FCGR2A	P12318	NaN	NaN	NaN	NaN	NaN	NaN	24748.4	17031.7	33362.1	46780.7	38869.3	34718.9	21974.1	17252.9	23725.2	21660.4	11870.1	18305.7
ANXA3	P12429	1.31369e+06	1.21458e+06	1.29408e+06	1.21503e+06	1.36739e+06	1.29659e+06	18037.5	55099.8	39243.2	50844.4	61610.3	971625	21519.9	22400.2	28944.5	29012.1	22132.4	23643.5
CKMT1A	P12532	137785	179002	459233	185571	139437	155917	33427	22430	22050.5	11567.4	16783.6	23814.9	35374	NaN	NaN	38137.4	NaN	NaN
GZMA	P12544	NaN	9148.01	4643.12	NaN	NaN	5302.83	40956.3	32896.9	30293.2	NaN	NaN	NaN	141934	132616	129171	135731	144983	138683
BCKDHA	P12694	134906	143092	117165	124737	118849	121797	151418	147664	172633	174382	157797	154262	NaN	NaN	NaN	NaN	NaN	NaN
SKI	P12755	5604.43	7982.42	5580.6	11765.6	10173.2	7258.84	NaN	NaN	NaN	NaN	8397.5	NaN	NaN	NaN	8307.8	NaN	NaN	NaN
SKIL	P12757	5642.84	3050.44	5102.7	5086.85	4212.81	5334.07	NaN	NaN	NaN	NaN	NaN	NaN	5262284	5681941	5.5852e+06	5680028	5445596	5.65571e+06
ACTN1	P12814	1.93194e+06	1.95399e+06	2.02167e+06	1.77235e+06	1.90075e+06	1.80252e+06	5472170	5635463	5859469	5933892	5.75409e+06	6.0446e+06	272854	300178	266894	281847	286291	287246
ACE	P12821	4279.56	797.767	2730.6	1051.88	2033.75	978.859	263780	278173	314107	331715	310976	357187	NaN	NaN	NaN	NaN	NaN	NaN
CDH1	P12830	263931	256871	285341	128792	169810	124227	1.72079	NaN	7858.38	NaN	4311.28	NaN	NaN	NaN	NaN	NaN	NaN	NaN
MYH7	P12883	NaN	NaN	15011.7	NaN	NaN	NaN	NaN	NaN	NaN	NaN	NaN	NaN	66274.1	62511.6	62306.3	60742.5	72731.4	67116.5
SRC	P12931	15320.4	17491.5	18452.7	15796.3	14876.7	17423.7	63994.8	63145.4	65541.7	69803.5	67641.8	71852.6	414577	421001	413656	400945	455152	426280
PEPD	P12955	111800	116488	109872	101842	107437	102593	430544	420498	486309	477560	465310	493203	780588	795068	750636	785503	792308	771648
XRCC6	P12956	2.18119e+06	2.3775e+06	2226534	2.35131e+06	2.21341e+06	2.25763e+06	747899	857632	798498	775807	783727	852020	652991	698176	669732	666032	662631	677711
XRCC5	P13010	2.16363e+06	2.2836e+06	2.19285e+06	2.13622e+06	2.159e+06	2.04313e+06	730460	760821	777244	720116	735154	751590	43386	36864.6	43705.3	46593.5	38046.3	51137.6
UNG	P13051	190156	198460	225811	184099	200735	195432	65391.2	63262.6	53261.5	65313	53502.9	79841.3	NaN	NaN	NaN	NaN	NaN	NaN
NR2C1	P13056	16545.1	15660.4	18407.6	17605	16895.6	18741.4	NaN	3173.09	NaN	3199.6	6422.01	NaN	436183	474489	458517	525288	417236	463146
COX4I1	P13073	274389	252645	243488	227587	239990	246380	334576	406812	399974	533502	461417	440823	37371.2	31294.7	27239.1	36773.7	31285.4	30089.3
ALAS1	P13196	23511.2	22661	21761.4	23892.8	24214.4	23253.8	25035.8	25613.1	23177.5	23618.5	25422.7	19993	8679.62	20742.4	12152.3	21931.7	18808.7	24499.7
IFI30	P13284	6532.45	2144.72	NaN	6407.75	7869.39	5299.49	12730.5	18400.4	19951.6	23336.5	19591.3	27264.3	NaN	NaN	NaN	NaN	NaN	NaN
TDGF1;TDGF1P3	P13385;P51864	34541.7	28589.4	44554.2	34228.8	36728.7	43212	NaN	NaN	NaN	NaN	NaN	NaN	957978	1.00385e+06	998218	1091519	864329	997068
LAMP2	P13473	230961	208519	282951	210024	281084	275892	630400	666204	758602	732063	717880	881994	2724952	2.74379e+06	2.76325e+06	2.81121e+06	2.52394e+06	2.88383e+06
RNH1	P13489	277075	310276	307090	312259	308686	310063	2.61061e+06	2888608	2.71065e+06	2.5693e+06	2.73074e+06	2.82021e+06	699841	277977	488929	416657	309706	436956
CYBA	P13498	51833.7	53051.9	38540.6	37120.5	31460.4	34949.5	660702	601595	687184	595932	671782	772782	NaN	NaN	NaN	NaN	NaN	NaN
CCL2	P13500	22643.8	NaN	NaN	NaN	NaN	NaN	NaN	NaN	NaN	NaN	NaN	NaN	6.08343e+06	5989564	6.49679e+06	5.33878e+06	5737398	5786151
MYH6	P13533	995034	1.21153e+06	1.05128e+06	1.02985e+06	931680	1.09608e+06	5680518	4.66415e+06	7.23887e+06	6495727	6.82267e+06	6057269	NaN	NaN	28560.4	24285.2	NaN	NaN
MYH8;MYH2	P13535;Q9UKX2	NaN	NaN	NaN	NaN	62807.9	62559.8	30650.7	NaN	NaN	NaN	NaN	NaN	NaN	NaN	NaN	NaN	NaN	NaN
CFTR	P13569	6699.06	6593.05	11587.6	9803.84	NaN	7047.38	NaN	NaN	NaN	NaN	NaN	NaN	5105.43	21005.4	4547.79	NaN	NaN	3057.18
NCAM1	P13591	8051.92	4197.73	4820.01	4197.8	3039.78	2597.15	3258.5	17849.1	1503.11	5053.21	6175.59	NaN	NaN	NaN	NaN	NaN	NaN	2769.79
ICAM2	P13598	NaN	NaN	NaN	NaN	NaN	NaN	NaN	NaN	NaN	NaN	NaN	NaN	NaN	71202.7	10947.1	NaN	70273.4	55916.5
VCAN	P13611	11349.4	8536.31	8989.67	41306.4	12165.1	8112.7	41826.7	61412.2	44769.3	12.1354	31474.1	54675.4	42370.2	42303.2	40266.4	44659.6	32991.6	36286.9
ITGA4	P13612	5082.78	NaN	1855.16	NaN	3611.27	2276.77	23542.3	26786.1	29874.8	34934.3	28712.7	33916.2	NaN	NaN	NaN	NaN	NaN	NaN
RARG	P13631	NaN	109.671	NaN	2353.22	NaN	4307.12	NaN	NaN	NaN	NaN	6820.04	NaN	716343	662017	629525	631444	656299	722132
ATP1A3	P13637	1351248	1.27857e+06	1.11737e+06	1.08445e+06	1.15195e+06	1228964	863575	864049	722012	760078	692292	914375	6.73047e+06	6.7627e+06	6767224	7.29094e+06	6.5345e+06	6855469
EEF2	P13639	9324389	10385389	9896139	9255137	10082215	9527415	6.95645e+06	6914569	6498622	6659502	6.98787e+06	7.36536e+06	4959.94	7306.07	624.223	NaN	14105.5	1388.48
MT1G	P13640	544.539	3807.99	11158.1	652.838	616.707	530.193	2514.44	3211.77	5919.53	NaN	12012.8	NaN	473901	213534	24168.9	516627	1.32036e+06	574160
KRT10	P13645	362373	108156	142399	1.46361e+06	434716	116806	161048	1.19811e+06	861488	324793	83546.8	476666	92298.7	70931.4	22318.9	142148	317675	227901
KRT13	P13646	104525	37444.8	21974.7	169809	64329.1	39786.9	56036.9	253843	321104	130202	35168.9	273120	60798.8	71904.3	NaN	6572.76	113330	86782.3
KRT5	P13647	27351.6	22002.2	4345.26	85849.4	35063.4	32465.7	NaN	175359	65048.3	63903.8	61943.7	75943.5	2.4633e+06	2.74256e+06	2700505	2.70326e+06	2.43202e+06	2.50207e+06
PDIA4	P13667	3.73911e+06	3.87088e+06	3843036	3727385	3.70936e+06	3.59293e+06	2036259	2354444	2.26247e+06	2.67205e+06	2.29815e+06	2.59184e+06	252832	198165	273504	230766	201810	196512
P4HA1	P13674	651502	669625	748686	661131	710975	659985	273198	271612	229434	218044	237139	260861	NaN	NaN	NaN	NaN	NaN	NaN
ZNF35	P13682	3565.69	2264.2	4734.02	2644.08	3467.7	4757.53	NaN	NaN	NaN	NaN	NaN	NaN	672399	685111	685899	722360	688683	661271
ACP5	P13686	1993.11	4889.8	3822.9	3220.87	3807.82	NaN	1.17803e+06	1.10825e+06	1.17709e+06	1.12518e+06	1167814	1.01999e+06	157968	159218	178575	165010	157728	201300
TPT1	P13693	187306	220327	170092	192448	174425	190520	108218	145211	193922	172316	167301	143880	126169	128801	139582	125362	134512	117748
ALAD	P13716	6267.9	8014.19	8762.49	9158.46	6935.74	7250.06	127577	149084	138264	148597	147099	117860	7997.59	NaN	NaN	NaN	12210.3	NaN
F3	P13726	1841.42	1386.88	3127.05	1137.73	1801.53	NaN	NaN	NaN	NaN	NaN	5774.64	NaN	NaN	NaN	NaN	NaN	NaN	NaN
PRG2	P13727	NaN	NaN	46969.3	53330.4	NaN	NaN	NaN	NaN	NaN	NaN	NaN	NaN	84092.5	97492.5	80265.9	101019	88731.4	79755.2
HLA-E	P13747	5112.25	3039.95	3915.56	4214.04	4556.35	3541.62	18718.9	20707.7	25995.3	28038.8	22653.5	18170.6	120675	144948	150625	141109	124079	115898
HLA-DRB4	P13762	NaN	NaN	NaN	NaN	NaN	NaN	89391.6	78847	92271.2	86857.1	101460	105834	13565781	15015083	14150213	14324815	12065900	13840701
LCP1	P13796	17311.4	28764.5	169843	11411.2	180972	52364.5	9388964	10919358	13269328	13716275	11849058	13951657	31299.8	64983.1	50386.6	10792.8	5201.48	9870.78
PLS3	P13797	208846	250578	260274	218575	207353	241271	24942.2	32220.8	36259.5	62777.9	16799.4	27335.3	859738	893401	853350	887404	906760	830343
APEH	P13798	624088	654963	728455	603735	671773	606303	895261	909972	918160	975951	961363	1.07896e+06	1.82472e+06	1.79374e+06	1.85485e+06	1959776	1.7952e+06	1859543
ETFA	P13804	509331	462987	400113	460763	426421	426612	1795181	1.81804e+06	1.82017e+06	1.93093e+06	1.85455e+06	2.22379e+06	NaN	NaN	NaN	NaN	NaN	NaN
TNNT1	P13805	10144.1	6374.05	25873	NaN	989.412	NaN	NaN	NaN	2682.42	NaN	NaN	NaN	133893	139403	138112	137596	145409	150555
GYS1	P13807	101150	92208.8	94069.4	90481.1	89753.3	92177	138335	157516	136588	127665	137535	142369	265708	256895	244528	252887	250030	258262
PRKAR2A	P13861	61512.2	61505.4	56970.2	59877.6	56784.6	61620.7	272129	261287	268872	271170	271089	285465	NaN	11467.9	NaN	NaN	NaN	NaN
ANXA8;ANXA8L1	P13928;Q5VT79	5797.91	NaN	NaN	7713.06	NaN	NaN	1993.55	NaN	NaN	NaN	NaN	NaN	200482	247086	266036	219980	353174	172276
ENO3	P13929	96141.7	120930	181958	150719	180069	73518.4	212615	221362	203045	227725	340742	343080	83618.1	84462.9	96471.4	92449.4	81881.2	89103.4
GTF2F2	P13984	156228	170869	178212	164397	185749	173752	75403	72027.5	83317.6	65848.3	74106.1	89257.6	NaN	NaN	NaN	NaN	NaN	NaN
HRES1	P13985	NaN	NaN	NaN	NaN	NaN	NaN	NaN	NaN	NaN	NaN	NaN	NaN	33357.3	36796.5	33534.2	35092.3	44521.5	53931.5
CD59	P13987	21008.5	17977.3	17271.6	15506.3	13563.2	17809.5	44485.1	46540.7	59788.9	41077.9	39420.6	45279.3	9914.48	7153.68	6098.1	5316.4	NaN	2160.02
CCDC130	P13994	6274.42	4260.01	5303.17	6390.74	5156.47	5654.72	6220.39	2775.83	NaN	5954.29	4284.95	NaN	723510	618852	748049	666838	588819	523884
MTHFD2	P13995	466500	491842	499939	547473	524900	515561	437406	445364	501843	426335	432092	472828	NaN	NaN	NaN	NaN	NaN	NaN
GFAP	P14136	NaN	NaN	NaN	NaN	NaN	NaN	NaN	NaN	NaN	NaN	NaN	NaN	362384	343972	375949	349858	379820	336668
MIF	P14174	613006	617725	734580	825572	860259	839701	456008	561947	308261	342507	400639	350337	84684.5	89145.5	103180	95400	99944.8	95126.3
FOLR2	P14207	NaN	279878	NaN	NaN	NaN	NaN	75600.6	76303.9	99507	100855	79258.1	81444	610667	579939	599382	612764	560836	650742
PRKCSH	P14314	1.34301e+06	1.21117e+06	1.30903e+06	1.1565e+06	1085181	1.15018e+06	389572	401082	550182	653297	524452	529801	9423.08	10276.8	9907.64	10127.7	NaN	NaN
IRF2	P14316	5121.9	6421.34	5610.32	6807.8	6734.29	5481.57	14242.2	18032.5	12923.5	11397	8539.19	14365.2	661634	789921	694832	698174	658196	696787
HCLS1	P14317	NaN	346396	604137	140802	NaN	2.69904e+06	383367	449634	552190	730934	582955	806071	316940	326453	295006	311990	310570	304448
FDPS	P14324	364297	381045	392779	336278	383690	343701	289677	352553	307110	276394	285923	294764	16963.9	19446.6	10113.3	9215.72	12642.2	13968.3
TRIM27	P14373	43243.3	38132.3	39130.5	41307.4	36712.6	36853.6	16544.3	8557.75	13613.2	13894.2	19087.9	NaN	170001	164578	173902	179916	163644	148890
CPM	P14384	4907.65	15490.8	55.9449	1650.98	10336.9	646.226	175722	178863	173290	207577	203126	201360	414148	409594	480970	410389	425070	418598
COX7A2	P14406	282698	237225	239350	261987	239336	251823	601414	525028	454802	485506	439007	516453	NaN	NaN	NaN	NaN	NaN	NaN
ATP1B2	P14415	10414.1	7025.93	8826.04	6675.84	9121.24	7048.2	NaN	NaN	NaN	NaN	NaN	NaN	NaN	2743.17	NaN	NaN	NaN	NaN
NID1	P14543	7363.34	10765.3	7053.35	6155.4	7129.61	7517.36	NaN	NaN	NaN	NaN	NaN	NaN	2.95998e+06	3.00415e+06	2847781	3.01774e+06	2.76694e+06	3.01142e+06
AKR1A1	P14550	433695	459710	406232	513533	493332	535577	2.45019e+06	2737807	2.50374e+06	2707658	2767552	2852564	191153	186407	183149	184370	192790	184989
NCF1	P14598	NaN	315556	12517.1	135711	NaN	NaN	112069	115272	104979	101534	101541	115556	42777140	43896612	45603760	44836804	44456108	44445696
PKM	P14618	10649711	11740097	12354372	10932582	11434558	10994733	44262012	44983996	43051900	44688084	45630476	49275024	102078	83552	100115	97553.6	59181.2	111032
ACYP2	P14621	NaN	213612	3582.87	NaN	2709.67	NaN	101141	81429	102466	105299	122666	80644.5	8.30313e+06	9372214	9154020	9348799	8672898	8998522
HSP90B1	P14625	14497720	14651787	17176534	14347337	16306903	14533324	7.63816e+06	8684044	7.36318e+06	7.97711e+06	8003224	8933585	NaN	NaN	1.56696e+06	1.46719e+06	NaN	1.48876e+06
CCNB1	P14635	6.86397e+06	8.383e+06	7.9119e+06	7170897	7.73158e+06	8867286	1152618	1.08195e+06	776593	1.03564e+06	1.06791e+06	1.44251e+06	388448	373818	419393	383149	411914	477021
MYL6B	P14649	364431	303578	373086	343286	264096	324462	327668	420352	413459	441488	393679	402233	NaN	NaN	NaN	NaN	NaN	NaN
SLC2A4	P14672	9351.23	9153.82	9888.38	10548.3	12114.7	9371.88	NaN	NaN	NaN	NaN	NaN	NaN	246616	252626	243356	289863	274341	311046
SNRPB	P14678	767439	746576	782564	744847	718394	795348	276159	339521	291990	304635	296351	275987	141220	149803	148607	154610	148416	147213
IDE	P14735	135756	148861	160196	134207	144084	144228	142625	161809	155718	152117	145225	148667	292582	292440	294335	308697	294222	309496
MMP9	P14780	1954.55	5280.49	9.384	9501.66	18378.2	6283.2	344757	365954	355684	398298	393012	404946	51445.9	56759.1	56064.7	54746.4	61125.8	41075.4
COX6B1	P14854	28137.9	32494.2	23618.7	50379.1	34926.7	41294.4	65570.8	57733.9	49249.5	64762.1	72716.9	60966.7	9684.52	10593.1	9248.54	140.716	10309.4	NaN
POU2F1	P14859	48044.5	46261.4	46371.5	29683.4	30281.5	32060.8	2685.04	13295.9	9583.11	9259.68	8069.53	NaN	326151	348438	342041	345579	329132	353904
HNRNPL	P14866	1245300	1318404	977462	1.33868e+06	1.05486e+06	1.17966e+06	383932	357615	407566	374282	391993	498104	728619	756313	759651	751585	811508	788559
DARS1	P14868	1.4704e+06	1.56068e+06	1374578	1620203	1.4683e+06	1.52959e+06	849717	778620	806670	771428	762495	799354	1.08295e+06	1.06537e+06	1.07941e+06	1.05666e+06	999808	1.13203e+06
IDO1	P14902	74639.6	83774.9	76406	80934.2	81919.8	88628.4	NaN	NaN	4777.01	NaN	25584.2	NaN	9639.64	10105.1	9489.62	7819.09	10975.2	10376
JUP	P14923	143274	139126	216455	210850	230950	195608	6498.48	16960.7	9558.17	10482.9	8792.97	23810.3	58665.4	68978.8	58587.7	62594.1	58327	67539.9
UQCRB	P14927	43081.1	38872.3	48452.1	42361	44085.5	49303	61424.9	47200.2	58625.5	67321.9	58426	58014.2	NaN	NaN	NaN	NaN	NaN	NaN
ETS2	P15036	4103.53	13242.2	1070.44	2832.09	8350.41	5520.3	NaN	NaN	NaN	NaN	NaN	NaN	21542.4	18635.7	20142.3	21221.2	18401.7	20663.1
BRAF	P15056	23964.9	21655.8	21659	28218.3	25100.7	22446.3	21349.4	21536.1	18540.9	16555.4	18552.7	13281.7	11189089	14158301	12315953	12223744	12955683	12411579
FABP4	P15090	NaN	29743.6	14775.7	48501.7	NaN	154403	13109408	12770022	16427643	14555539	14078969	16877250	1.48438e+06	1.55495e+06	1644638	1.60795e+06	1.46748e+06	1.51772e+06
GLUL	P15104	74904.4	87757.1	91722.1	90451.6	96723.3	86385.4	1.04411e+06	1.02177e+06	1.16788e+06	1.1299e+06	1.2454e+06	1058541	407818	464834	451504	449912	511476	506171
AKR1B1	P15121	190384	183333	191078	186916	206323	193127	477683	567889	454199	491482	467557	483933	618145	623056	626401	608121	544304	628050
ANPEP	P15144	4504.33	3557.18	9392.42	4461.6	2942.23	3275.87	483134	486679	532668	621854	600587	638927	NaN	NaN	NaN	10038	NaN	NaN
PVR	P15151	6517.11	5945.5	9178.24	8677.93	6764.53	4409.17	NaN	10426.6	9937.13	8464.72	NaN	NaN	2.42397e+06	2614485	2.65117e+06	2.61397e+06	2.48093e+06	2.59184e+06
RAC2	P15153	NaN	NaN	NaN	NaN	NaN	NaN	3.48003e+06	3.36527e+06	2.83809e+06	2.70303e+06	2.82261e+06	3.06851e+06	188273	191672	166692	187698	205824	196451
GSPT1	P15170	385531	394989	393616	380031	373766	359964	180982	218223	205695	206244	194287	191428	NaN	NaN	NaN	NaN	NaN	NaN
PGAM2	P15259	16668.3	9934.45	10266.6	NaN	NaN	NaN	NaN	NaN	NaN	16319.3	NaN	NaN	8508.41	9758.72	13165.2	14855.5	6957.6	5135.63
IFNGR1	P15260	13493.6	13286.1	13371.6	12550.5	11566.6	11754.6	18832	18920.5	22940.8	20671.1	18536.8	22403.1	115860	112818	109038	122594	103572	106019
ARSA	P15289	16369.7	18082.6	17833.2	17295.9	21418.6	19923.9	119764	124165	119059	124914	125436	143310	25259.4	19535.2	27140.5	16284	27460	27545.5
B4GALT1	P15291	7544.99	5906.36	8509.81	8134.05	9947.25	6254	34700.7	24939.2	43881	22570.1	23113.3	24293.2	3840.16	4769.21	5360.32	5904.75	3831.95	4891.85
ACP3	P15309	2530.35	6421.82	NaN	1255.27	2208.43	2899.83	5667.6	5516.46	3443.48	NaN	3259.99	NaN	428091	475596	452669	448182	465025	438004
EZR	P15311	1.25011e+06	1.51047e+06	1.57713e+06	1.247e+06	1.31052e+06	1.19694e+06	522713	488368	439679	417324	483576	506977	NaN	22941.7	NaN	20265.9	15504	6584.31
ATP6V1B1	P15313	13689.2	15270.6	13431.1	3273.48	17512.1	15260.7	23331.5	19756.1	23829.3	26874.5	18142.3	182559	3716.23	2657.64	6145.13	6559.22	3560.3	3755.51
ATF2	P15336	7070.63	5864.25	5951.61	4429.85	7395.27	6403.27	7548.68	5419.36	7390.53	5388.86	7037.15	10261.7	93209.8	94033.5	87223	90878	81520.1	110284
UCHL3	P15374	66678.4	60667.8	56517.9	52058.7	50486.2	54232.7	66386.5	85144.7	91967.1	93867.1	89692.7	67569.4	2481.21	NaN	2751.38	NaN	1568.81	NaN
FOSL2	P15408	2477.93	NaN	NaN	NaN	3795.98	NaN	2961.82	NaN	4457.57	NaN	NaN	NaN	91597.6	89560.3	87868.5	95162.4	90596.7	89457.2
VAV1	P15498	2790.64	4738.69	3984.78	2504.23	1194.33	2501.2	96757.6	88932.3	99917.4	92239.9	97763.5	93364.6	NaN	NaN	NaN	9882.58	8680.75	NaN
CSF2RA	P15509	NaN	NaN	13435.5	NaN	NaN	NaN	17989	24432.1	26477.8	19199.9	16841	NaN	NaN	NaN	NaN	NaN	NaN	NaN
HTN3	P15516	NaN	26929.5	NaN	1927.8	NaN	NaN	NaN	NaN	NaN	NaN	NaN	NaN	78953.1	66167.3	71847.3	71314.9	93305.7	65148
CD46	P15529	86264.6	79653.8	83689.6	81681.7	87385	79990.8	63679.3	78608.7	75628.3	94453	87737.2	59995.1	279835	218213	288998	280344	250879	299518
NME1	P15531	578226	527661	559351	510439	475600	582173	184108	189337	290961	344675	251524	219444	111993	109860	104530	108067	115065	118121
NQO1	P15559	190334	190220	197172	194712	196091	177827	167667	177685	139851	151994	149490	174137	795424	839496	869363	778477	741730	808412
GNS	P15586	149402	129562	151390	125309	126213	132884	744937	733299	869692	918795	816379	908650	NaN	NaN	NaN	NaN	NaN	NaN
ZNF250	P15622	NaN	NaN	NaN	183.733	185.129	459.983	NaN	NaN	NaN	NaN	NaN	NaN	NaN	NaN	NaN	NaN	NaN	NaN
VEGFA	P15692	4806.47	3082.65	5873.09	4843.81	2917.78	4353.64	NaN	NaN	NaN	NaN	NaN	NaN	28376	24822.8	28703.2	23468.1	27052.5	24071.3
PHKG2	P15735	27980.9	33448	21809.1	36821.5	35679.5	35965.1	23764.6	27854.5	25658	25489.5	24421.6	25033.1	NaN	NaN	NaN	NaN	NaN	NaN
CD1D	P15813	NaN	NaN	NaN	NaN	NaN	NaN	NaN	NaN	NaN	NaN	NaN	NaN	NaN	NaN	NaN	NaN	NaN	5084.89
HIVEP1	P15822	8298.64	3123.56	215868	7746	5456.99	6459.22	14661.8	NaN	8108.16	11106.7	NaN	NaN	81470.6	89567.4	87277	80695.5	86292.8	95810
ARSB	P15848	18612	20734.6	23063.9	24608.7	23112.1	22302.9	89215	103972	94511.2	103809	95256.7	105445	1.94641e+06	2.00092e+06	1.80428e+06	1.89823e+06	1.93107e+06	1.925e+06
RPS2	P15880	3846355	4451106	4202679	4147243	4.16149e+06	4.04557e+06	2115341	2.06931e+06	1.85245e+06	2.00319e+06	1.98567e+06	2.16583e+06	NaN	NaN	NaN	NaN	NaN	NaN
CHN1	P15882	21348.9	21633.9	17388.1	23253.6	22354.3	19858.3	NaN	NaN	17795.7	NaN	NaN	NaN	0.589902	NaN	NaN	NaN	NaN	NaN
TCF4	P15884	753.241	1183.59	1089.38	758.16	1031.04	1075.71	NaN	NaN	NaN	NaN	0.257125	NaN	9696.97	15241.4	9745.54	11050.1	11788.1	11751.7
ST6GAL1	P15907	13433.6	13491	14568.6	12227.5	14799.6	12573.3	12335.2	13379.5	10611	12018.9	11503.7	NaN	NaN	NaN	NaN	NaN	NaN	1279.12
TCF3	P15923	29801	27933.8	30986.1	26724.7	22470.7	29940.5	NaN	NaN	NaN	NaN	NaN	NaN	262286	264360	558224	45660.6	69109.2	268716
DSP	P15924	68682.8	70271.3	83564.1	100906	66039.7	68709.8	NaN	25553.3	16652.5	27806.9	8303.23	71895.1	55542.4	60916.8	61114.8	56762.6	66874	60086.7
RPA2	P15927	179076	178813	178453	195934	177595	167618	64309.2	52182.3	66336.8	69496.3	65824.2	73659.7	NaN	NaN	NaN	NaN	NaN	7839.32
MUC1	P15941	NaN	NaN	2354.52	NaN	NaN	NaN	NaN	NaN	NaN	NaN	10639.5	NaN	61230.4	NaN	51178.3	NaN	51236.5	75720.2
COX7C	P15954	85898.3	72721.1	93081.4	49705.5	83296	64207.6	72891.5	68905.6	44260	56345.6	NaN	NaN	38278.9	47968.5	41140.5	45078.7	40238.4	39811.7
TIMP2	P16035	4272.07	3595.46	4788.86	3366.41	4594.05	3274.62	37913.2	30072.7	41746.8	43120.7	43453.8	52904.4	NaN	NaN	NaN	NaN	NaN	NaN
NPR1	P16066	6276.08	3803.55	8758.47	7168.05	5859.83	5795.04	NaN	NaN	NaN	NaN	NaN	NaN	1.36443e+06	1.38065e+06	1459740	1522874	1188124	1.53241e+06
CD44	P16070	8843.04	7249.84	7443.03	6100.76	6038.87	6891.58	1.13665e+06	1278725	1.51239e+06	1.40027e+06	1.20547e+06	1.67059e+06	249132	251183	262418	245149	257225	251618
NQO2	P16083	262616	303506	321360	303440	315791	298391	234661	268422	253813	231030	224141	248578	5627.78	2319.47	4833.7	4480.71	2459.13	3935.65
H2AX	P16104	14259.4	13197.1	12729.2	15561.9	11827.4	11221.9	3953.88	3123.35	4106.88	2729.22	5046.15	8261.64	NaN	41572.6	35383.7	36815.4	NaN	NaN
PFKFB1	P16118	NaN	NaN	NaN	NaN	NaN	NaN	15386.8	28381.6	12425.5	30423.5	34832.8	NaN	NaN	NaN	NaN	NaN	606.697	NaN
ITGB4	P16144	4893.6	4126.2	4583.75	2949.46	3652.39	3856.18	NaN	NaN	NaN	NaN	NaN	NaN	45707.4	51805.3	46267.2	52608.4	NaN	22122.9
SPN	P16150	NaN	NaN	NaN	NaN	NaN	NaN	NaN	17653.6	39384.8	91975.5	77803.5	16379.6	1.48906e+06	1.31615e+06	1.44874e+06	1435481	1.23244e+06	1.28478e+06
CBR1	P16152	598876	705350	668670	723862	641218	694679	1.13167e+06	1.14068e+06	1.25652e+06	1.27851e+06	1.21122e+06	1233010	NaN	NaN	11948	NaN	NaN	NaN
ANK1	P16157	11790.3	11445.1	10559	9626.29	9099.62	8984.46	1807.3	1837.49	1542.54	NaN	NaN	NaN	430348	396655	381462	378405	429515	438400
ACADS	P16219	23454.8	26765.3	21537.5	23520.6	21628.9	20153.2	427375	411155	453720	506839	483647	447748	18921.8	29269.8	34965.9	33726.7	36840.5	47977.3
CREB1	P16220	57165.3	47122.1	46006.8	45771.3	55815.2	51884.6	23381.9	29534.7	38033.2	48044.5	38877.9	45493.6	NaN	NaN	NaN	NaN	NaN	NaN
PNLIP	P16233	25570.4	25344.6	18130.4	18733	16929.9	15589.5	15088.6	NaN	12536	22639.2	NaN	NaN	40663.1	42752.1	35524.1	35234.3	53003.1	42774.4
SLC25A16	P16260	7342.33	5830	2966.1	12272.1	6003.82	6195.51	59783.3	43446.2	48560	45296.9	53831.7	44130.3	569703	589989	597806	581941	594293	603089
GLB1	P16278	187171	174723	174552	162991	168492	169798	741801	772497	722637	667069	712035	692634	171530	187102	175642	179144	201636	199422
PECAM1	P16284	20159.9	93071	NaN	86582.5	49373.7	66469.9	186523	205703	218243	218788	209010	219373	274036	259697	251409	242156	278170	280867
PPP3CB	P16298	127731	138691	136406	114251	125465	128290	288050	301465	290381	276737	259952	262253	186839	187391	189110	196203	193422	199104
NCK1	P16333	71171.6	58195.5	57926.8	63910.4	63280.9	56615.9	156134	162321	153348	176943	184925	191934	5929.35	4482.53	7485.24	NaN	10114.8	10514.8
GCFC2	P16383	16405.4	18271	17222.7	17622	19425.8	18597.1	9940.96	10825.5	9846.6	9745.69	10735	NaN	2304780	2.64605e+06	2851130	2.79864e+06	2.53179e+06	2133492
H1-5	P16401	18153746	15554079	12472566	18084704	15852257	15478450	2.89335e+06	2.96252e+06	2.43821e+06	2.45064e+06	2.67382e+06	2.85784e+06	21572.5	20669.2	28797.7	28288.1	29111.2	32406.3
H1-3	P16402	692191	526405	503838	499126	497794	419002	41573.6	30363.2	38206.9	13409.3	38278.5	54638.2	5212580	5217760	4.8673e+06	5.2957e+06	5.11614e+06	5772146
H1-2	P16403	24432012	20879280	20095030	22086556	20652720	20268952	6.87313e+06	7.57388e+06	6.36406e+06	6.90379e+06	7.15197e+06	8087834	4092.83	NaN	4899.52	NaN	6949.86	2418.86
EPCAM	P16422	21535.7	32821.8	19951.7	14294.6	19207.4	25963	97.6838	1132.68	1094.6	NaN	5661.34	NaN	396282	422279	403408	404998	398173	412936
[truncated: 8,756 more rows]

## Sheet: S2
Peptide Sequence	UniProt ID	Protein Group	HLA Class I						HLA Class I				HLA Class I				HLA Class II						HLA Class II				HLA Class II
			iPSCs						iMGL				iMGL + IFNg				iPSCs						iMGL				iMGL + IFNg
			Sample 1	Sample 2	Sample 3	Sample 4	Sample 5	Sample 6	Sample 1	Sample 2	Sample 3	Sample 4	Sample 1	Sample 2	Sample 3	Sample 4	Sample 1	Sample 2	Sample 3	Sample 4	Sample 5	Sample 6	Sample 1	Sample 2	Sample 3	Sample 4	Sample 1	Sample 2	Sample 3	Sample 4
SVEVQGETETIIATK	O60763	USO1	430.926	0.714317	Filtered	0.710953	Filtered	0.711708	8346.73	540.241	424.515	0.68763	0.68486	0.68573	0.68763	0.686234	Filtered	Filtered	Filtered	Filtered	Filtered	Filtered	Filtered	454.785	Filtered	1.00562	1.05991	1.05876	337.616	1.03764
YDEAASYIQSK	P04899	GNAI2	0.714249	0.714306	0.714787	0.710953	Filtered	0.711708	Filtered	0.686199	0.685226	0.687618	0.684849	0.685719	0.68763	0.686234	337.327	389.719	0.703331	Filtered	813.848	906.713	424.874	1055.06	391.086	454.124	1.05991	360.507	514.028	687.954
PVSSAASVYAGAGGSGSR	P05783	KRT18	0.714249	0.714317	0.714787	0.710953	0.709774	0.711708	Filtered	0.686199	0.685226	Filtered	Filtered	Filtered	Filtered	0.686234	1518.72	798.813	1231.26	0.702747	0.702129	0.702335	1.02149	1.01065	1.00861	Filtered	1.05991	Filtered	1.05339	1.03765
KEAAEEKEEEPEAEEEEVAAK	P07197	NEFM	0.714249	0.714317	0.714787	0.710953	0.709774	0.711708	Filtered	0.686199	0.685226	0.687618	0.684849	0.685719	0.68763	0.686234	1251.66	590.534	1527.75	686.196	711.723	629.638	1.02149	1.01066	1.00861	306.599	1.05991	1.05875	1.05339	1.03765
VQIVYKPVDLSK	P10636	MAPT	0.714249	255.064	Filtered	0.710953	0.709763	0.711708	Filtered	389.424	0.685226	0.68763	0.68486	0.68573	0.68763	0.686234	Filtered	505.135	0.703331	420.324	0.702118	0.702347	878.243	1.01065	337.452	501.435	1.05991	325.506	1.05341	466.073
SSSKGSLGGGFSSGGFSGGSF	P13645	KRT10	0.714249	806.988	0.714775	0.710953	0.709763	0.711708	2617.98	0.686211	0.685226	Filtered	Filtered	Filtered	Filtered	Filtered	Filtered	Filtered	Filtered	Filtered	Filtered	Filtered	Filtered	Filtered	Filtered	Filtered	1.05991	Filtered	Filtered	Filtered
PTEATAVGAVEASFK	P14618	PKM	0.714249	0.714317	0.714775	0.710953	Filtered	0.711708	14718.7	918.678	0.685226	0.687607	0.68486	0.68573	0.68763	0.686234	Filtered	Filtered	Filtered	Filtered	Filtered	Filtered	Filtered	Filtered	Filtered	359.211	1.05991	1.05876	1.05341	Filtered
ELTEEKESAFEFLSSA	P40925	MDH1	0.714249	0.714317	0.714775	0.710953	0.709763	0.711708	0.714294	0.686211	0.685226	0.687607	0.68486	0.68573	0.68763	0.686234	Filtered	Filtered	0.703331	Filtered	Filtered	0.702347	1.02148	1.01065	1.00861	364.151	1.05991	1.05874	1.05341	386.409
VVTGNMGSNDKVGDF	Q02413	DSG1	0.714249	0.714317	0.714787	0.710953	0.709774	0.711708	Filtered	Filtered	Filtered	Filtered	Filtered	0.685719	Filtered	Filtered	0.7038	0.702667	0.703331	0.702747	0.702118	0.702335	Filtered	Filtered	Filtered	1.00562	1.05991	1.05875	Filtered	Filtered
AEVVETTQVYTEEETRR	Q15149	PLEC	0.714249	340.166	581.132	0.710953	222.917	0.711708	3527.22	0.686199	0.685226	0.687618	Filtered	Filtered	0.68763	0.686234	Filtered	Filtered	Filtered	Filtered	Filtered	Filtered	331.706	1.01066	1.00861	1.00562	1.05991	Filtered	1.05339	842.104
IHVSDQELQSANASVDDSRLEELK	P22314	UBA1	766.568	0.714317	381.471	0.710953	0.709763	3.57033	0.714294	0.686211	0.685226	0.687607	0.68486	0.68573	0.68763	0.686234	0.703789	0.702667	0.703331	0.702736	0.702118	0.702347	1.02148	1.01065	1.00861	1.00562	1.05991	317.056	1.05341	1.03764
HSVEVQVNVMSENILTGAK	O00154	ACOT7	4826.16	4090.02	2370.54	0.710953	16.8778	5.09384	Filtered	Filtered	Filtered	Filtered	Filtered	Filtered	Filtered	Filtered	Filtered	Filtered	Filtered	Filtered	Filtered	Filtered	Filtered	Filtered	Filtered	Filtered	1.05991	1.05874	720.547	1.03764
TVEEVLGHFGVNESTGLSLEQVK	P16615	ATP2A2	1231.31	1454.69	375.922	0.710953	0.709763	210.428	0.714294	0.686211	0.685226	0.687607	0.68486	Filtered	Filtered	Filtered	Filtered	Filtered	Filtered	Filtered	Filtered	Filtered	Filtered	Filtered	Filtered	Filtered	1.05991	1.05876	1.05341	1.03764
MAATFIGNSTAIQELFK	P04350	TUBB4A	0.714249	316.978	0.714775	0.710953	0.709763	307.541	0.714294	0.686211	0.685226	0.687607	0.68486	Filtered	0.68763	0.686234	0.703789	0.702667	0.703331	0.702736	0.702118	0.702347	1.02148	1.01065	1.00861	1.00562	1.05991	346.974	1.05341	1.03764
MVVIGAGVIGVELGSVWQR	P09622	DLD	2002.4	1174.7	596.942	0.710953	0.709763	386.919	3902	0.686211	0.685226	0.68763	Filtered	Filtered	Filtered	Filtered	Filtered	Filtered	Filtered	Filtered	Filtered	0.702347	Filtered	Filtered	Filtered	Filtered	1.05991	500.2	Filtered	Filtered
VTATVAGLTLLAVGVYSAK	Q5T2N8;Q9NVI7	ATAD3C;ATAD3A	1892.99	552.506	727.067	0.710953	0.709763	424.54	Filtered	Filtered	Filtered	Filtered	Filtered	Filtered	Filtered	Filtered	Filtered	Filtered	Filtered	Filtered	Filtered	Filtered	Filtered	Filtered	Filtered	Filtered	1.05991	1.05874	1.05341	Filtered
KYSVWIGGSILASLSTFQQMWISK	P60709	ACTB	903.123	0.714294	413.491	0.710953	0.709763	901.85	1034.25	0.686188	0.685226	199.874	0.68486	309.893	0.687653	0.686234	Filtered	Filtered	Filtered	Filtered	Filtered	Filtered	1.0215	1.01065	Filtered	Filtered	1.05991	1.05876	1.05341	1.03766
VTWAPPPSIDLTNFLVR	P02751	FN1	1435.19	1499.86	627.12	0.710953	579.875	1314.18	4257.09	Filtered	Filtered	Filtered	0.68486	0.68573	Filtered	0.686234	Filtered	Filtered	Filtered	Filtered	Filtered	Filtered	Filtered	1.01065	1.00861	Filtered	1.05991	Filtered	Filtered	Filtered
LIDDMVAQAMK	O75874	IDH1	0.714249	0.714317	Filtered	0.710953	Filtered	Filtered	350.782	0.686211	Filtered	Filtered	0.68486	0.68573	Filtered	0.686234	Filtered	Filtered	Filtered	293.182	0.702118	0.702347	527.932	491.633	1585.49	335.565	1.05991	1011.56	1270.54	432.769
VTIKKDVDGAY	P04264	KRT1	Filtered	0.714317	0.714787	0.710953	0.709774	Filtered	Filtered	Filtered	Filtered	Filtered	Filtered	Filtered	Filtered	Filtered	Filtered	0.702667	0.703331	Filtered	Filtered	Filtered	Filtered	Filtered	Filtered	3776.55	1.05991	Filtered	Filtered	Filtered
FNSDTHSSTFDAGAGIALNDHFVK	P04406	GAPDH	0.714249	0.714317	0.714775	0.710953	0.709763	Filtered	8687.11	0.686211	0.685226	Filtered	Filtered	Filtered	0.68763	Filtered	Filtered	Filtered	Filtered	Filtered	Filtered	Filtered	Filtered	390.288	1.00861	1.00562	1.05991	1.05876	324.805	1.03764
AVFQANQENLPILK	P05023	ATP1A1	0.714249	Filtered	0.714775	0.710953	0.709763	Filtered	0.714294	Filtered	Filtered	Filtered	0.68486	Filtered	Filtered	Filtered	Filtered	0.702667	0.703331	0.702736	385.899	Filtered	288.776	784.545	1229.88	1.00562	1.05991	1127.2	378.959	1.03764
TVETRDGQVINETSQHHDDLE	P08670	VIM	Filtered	0.714317	0.714787	0.710953	Filtered	Filtered	Filtered	Filtered	Filtered	0.687618	Filtered	Filtered	0.68763	Filtered	Filtered	Filtered	Filtered	Filtered	Filtered	Filtered	1.02149	1.01065	1.00861	1.00562	1.05991	1.05875	1.05341	1.03765
SGYHQSASEHGLVVIAPDTSPR	P10768	ESD	788.477	0.714317	0.714787	0.710953	Filtered	Filtered	3582.93	0.686199	0.685226	0.687618	0.684849	Filtered	0.68763	0.686234	464.623	0.702667	1388.78	776.49	857.698	918.215	1.02149	624.343	1.00861	561.437	1.05991	810.754	842.091	134.416
VNVEINVAPGK	P35527	KRT9	Filtered	0.714317	0.714775	0.710953	0.709763	Filtered	16596.9	Filtered	Filtered	Filtered	Filtered	Filtered	Filtered	Filtered	Filtered	Filtered	Filtered	Filtered	Filtered	Filtered	Filtered	1.01065	1.00861	1.00562	1.05991	Filtered	Filtered	1.03764
VKVDPEIQ	P35908	KRT2	0.714249	Filtered	0.714787	0.710953	0.709774	Filtered	Filtered	Filtered	Filtered	Filtered	Filtered	Filtered	Filtered	0.686234	0.7038	Filtered	0.703331	Filtered	0.702129	Filtered	Filtered	Filtered	Filtered	1.00562	1.05991	Filtered	Filtered	Filtered
FPSLLTHNENMVAK	P62906	RPL10A	0.714249	0.714317	0.714775	0.710953	0.709763	Filtered	Filtered	0.686211	0.685226	0.68763	0.68486	0.68573	0.68763	0.686234	306.232	295.492	0.703331	Filtered	Filtered	763.454	587.945	1453.36	1201.78	2707.07	1.05991	1998.18	1435.94	1668.26
DTGRPSTTVRY	Q02413	DSG1	Filtered	Filtered	Filtered	0.710953	Filtered	Filtered	Filtered	0.686199	Filtered	Filtered	0.684849	Filtered	Filtered	Filtered	1038.72	812.672	Filtered	Filtered	Filtered	Filtered	Filtered	Filtered	Filtered	1522.03	1.05991	1.05875	Filtered	Filtered
VHTVEDYQAIVDAEWNILYDK	Q99832	CCT7	1087.49	1396.7	0.714775	0.710953	Filtered	Filtered	Filtered	Filtered	Filtered	Filtered	Filtered	Filtered	Filtered	Filtered	Filtered	Filtered	Filtered	Filtered	Filtered	Filtered	1.02148	Filtered	1.00861	Filtered	1.05991	1.05876	1.05341	1.03764
FYLLVVVGEIVTEEHLR	P46821	MAP1B	468.787	483.399	966.628	213.175	573.586	0.711731	333.873	0.686188	0.685226	0.687607	0.68486	0.68573	0.687653	0.686234	436.843	0.702667	342.632	276.822	0.702118	0.702347	1.0215	1.01065	1.00859	1.00562	1.05991	420.671	Filtered	1.03766
VHLDIQVGEHANDYAEIAAK	Q9BVK6	TMED9	1307.06	9.00905	0.714775	215.497	503.943	0.711708	Filtered	Filtered	Filtered	Filtered	Filtered	Filtered	Filtered	Filtered	Filtered	Filtered	Filtered	Filtered	Filtered	Filtered	Filtered	Filtered	Filtered	Filtered	1.05991	Filtered	1.05341	1.03764
LTFVDFLTYDILDQNR	P21266	GSTM3	245.377	559.178	1212.39	296.843	Filtered	Filtered	Filtered	Filtered	Filtered	Filtered	Filtered	Filtered	Filtered	Filtered	Filtered	Filtered	Filtered	Filtered	Filtered	Filtered	Filtered	Filtered	Filtered	Filtered	1.05991	Filtered	Filtered	Filtered
NNFEGEVTKENLLDFIK	P07237	P4HB	Filtered	Filtered	Filtered	297.6	Filtered	Filtered	1172.23	0.686211	Filtered	0.687607	0.68486	0.68573	0.68763	0.686234	408.268	Filtered	0.703331	Filtered	Filtered	Filtered	1018.39	858.426	1456.19	2070.21	1.05991	933.665	1685.51	2413.29
STFQQMWISK	P60709	ACTB	0.714249	0.714317	Filtered	317.778	555.323	0.711708	Filtered	0.686211	0.685226	0.68763	Filtered	0.68573	Filtered	0.686234	Filtered	Filtered	0.703331	0.702736	0.702118	0.702347	Filtered	387.637	Filtered	1.00562	1.05991	Filtered	Filtered	Filtered
PDNFIFGQSGAGNNWAK	Q13509	TUBB3	226.41	524.015	4.59618	331.61	Filtered	Filtered	Filtered	Filtered	Filtered	Filtered	Filtered	Filtered	Filtered	Filtered	Filtered	Filtered	168.002	0.702736	Filtered	Filtered	834.373	Filtered	999.536	491.006	1.05991	1012.9	1.05341	Filtered
EISLWFKPEELVDYK	P22392	NME2	631.922	720.395	373.399	361.303	1315.6	0.711708	293.862	Filtered	Filtered	0.68763	Filtered	Filtered	Filtered	Filtered	557.045	775.354	843.491	332.946	644.846	691.544	1.02148	1.01065	268.976	1.00562	1.05991	1.05874	1.05341	1.03764
QLEDGRTLSDY	P62987	UBA52	Filtered	Filtered	Filtered	366.894	Filtered	Filtered	Filtered	Filtered	Filtered	Filtered	Filtered	Filtered	Filtered	Filtered	Filtered	Filtered	Filtered	Filtered	Filtered	Filtered	Filtered	Filtered	Filtered	Filtered	1.05991	Filtered	Filtered	Filtered
MAGTAFDFENMK	P31150	GDI1	0.714249	0.714317	0.714775	371.302	0.709763	Filtered	Filtered	0.686211	0.685226	0.68763	0.68486	Filtered	181.137	0.686234	0.703789	0.702667	874.599	470.733	441.384	488.793	1048.7	351.935	1.00861	417.633	1.05991	417.676	790.899	2073.9
VSDTVVEPYNATLSVHQ	P68371	TUBB4B	0.714249	Filtered	0.714775	384.101	Filtered	0.711708	Filtered	0.686211	Filtered	Filtered	0.68486	0.68573	0.68763	313.305	433.861	771.941	0.703331	434.169	359.716	Filtered	393.255	1102.52	764.104	561.445	1.05991	1016.82	1686.6	1853.76
YEDFSNLGTTHLLR	P22695	UQCRC2	0.714249	0.714317	400.083	403.642	0.709763	Filtered	266.597	0.686211	0.685226	0.687607	Filtered	487.901	0.68763	0.686234	Filtered	263.223	Filtered	0.702736	384.07	875.255	1.02148	1298.98	1170.09	1535.5	1.05991	903.422	2189.95	956.099
VKDVLDSVL	P81605	DCD	0.714249	370.157	Filtered	413.406	0.709763	Filtered	3948.45	Filtered	Filtered	Filtered	0.68486	Filtered	Filtered	Filtered	Filtered	Filtered	Filtered	Filtered	Filtered	Filtered	355.11	Filtered	280.701	365.157	1.05991	452.419	1.05341	Filtered
SSSKGSLGGGFSSGGFSGGSFSRG	P13645	KRT10	863.991	481.919	0.714775	419.304	0.709763	0.711708	5468.22	0.686211	0.685226	0.687607	0.68486	Filtered	Filtered	Filtered	Filtered	Filtered	324.573	Filtered	Filtered	Filtered	Filtered	1.01065	Filtered	1.00562	1.05991	1.05876	1.05341	1.03764
QHVPGSPFSVKVTGEGR	P21333	FLNA	2674.17	1567.32	1293.54	800.359	936.658	765.809	1952.09	0.686199	Filtered	0.687618	Filtered	Filtered	Filtered	Filtered	Filtered	Filtered	Filtered	Filtered	Filtered	Filtered	Filtered	1.01066	Filtered	Filtered	1.05991	1.05875	1.05341	1.03765
AGQVVTIWAAGAGATHSPPTDLVWK	P02545	LMNA	567.731	861.124	Filtered	849.339	Filtered	739.476	4063.64	0.686211	0.685226	Filtered	Filtered	Filtered	0.68763	0.686234	2437.35	Filtered	Filtered	Filtered	Filtered	Filtered	Filtered	3423.96	379.567	329.214	1.05991	1.05876	Filtered	1.03764
SVEEISTLVQK	Q8N983	MRPL43	0.714249	737.151	0.714775	859.659	2511.91	769.825	Filtered	Filtered	Filtered	0.687607	Filtered	Filtered	0.68763	Filtered	Filtered	Filtered	Filtered	0.702736	0.702118	0.702347	Filtered	1.01065	1.00861	Filtered	1.05991	1.05876	1.05341	1.03764
IEGYEDQVLITEHGDLGNSR	P52907	CAPZA1	790.326	543.383	0.714775	893.226	408.861	0.711708	Filtered	0.686211	0.685226	0.68763	0.68486	0.68573	0.68763	Filtered	549.024	468.066	Filtered	Filtered	Filtered	0.702347	399.711	1.01065	1.00861	1.00562	1.05991	1281.31	428.183	555.53
VELSDVQNPAISITENVLHFK	Q9P035	HACD3	1264.63	1425.37	2350.91	905.722	1670.26	1985.03	Filtered	0.686211	0.685226	Filtered	Filtered	Filtered	Filtered	Filtered	Filtered	357.839	596.585	417.928	377.385	0.702347	1.02148	1.01065	1.00861	384.368	1.05991	793.365	674.984	1190.92
GTHGVIVVYDVTSAESFVNVK	Q15286	RAB35	2665.36	972.412	323.181	920.078	0.709763	0.711708	Filtered	Filtered	Filtered	Filtered	Filtered	Filtered	0.68763	Filtered	634.418	Filtered	Filtered	Filtered	Filtered	Filtered	1.02148	Filtered	1.00861	1.00562	1.05991	Filtered	1.05341	Filtered
GVTHTVPIYEGYALPH	P60709	ACTB	361.115	988.266	997.629	1018.07	351.644	456.515	510.02	0.686211	0.685226	Filtered	0.68486	Filtered	0.68763	0.686234	Filtered	Filtered	Filtered	Filtered	Filtered	Filtered	384.883	1.01065	399.841	1.00562	1.05991	784.269	945.883	866.714
AADFQLHTHVNDGTEFGGSIYQK	Q9Y277	VDAC3	3451.84	2104.6	1303.8	1169.08	326.108	0.711708	Filtered	Filtered	Filtered	Filtered	Filtered	Filtered	Filtered	Filtered	Filtered	Filtered	Filtered	Filtered	Filtered	Filtered	1.02148	Filtered	Filtered	Filtered	1.05991	Filtered	Filtered	Filtered
FRVPTANVS	P04406	GAPDH	0.714249	6124.9	0.714775	1178.4	Filtered	0.711708	Filtered	Filtered	Filtered	Filtered	0.684849	Filtered	Filtered	Filtered	0.703789	394.236	Filtered	Filtered	Filtered	Filtered	1.02149	Filtered	Filtered	1371.8	1.05991	Filtered	Filtered	Filtered
FSSGYYDFLVEVEGDNR	P04844	RPN2	3220.07	2708.8	1997.47	1182.77	1997.71	1521.29	607.321	Filtered	Filtered	Filtered	Filtered	Filtered	Filtered	Filtered	Filtered	Filtered	347.114	Filtered	Filtered	Filtered	Filtered	Filtered	Filtered	Filtered	1.05991	Filtered	Filtered	Filtered
AAAITSDILEALGR	Q15063	POSTN	1267.92	1322.85	1919.7	1665.4	1970.36	1602.14	Filtered	Filtered	Filtered	Filtered	0.68486	Filtered	0.68763	Filtered	410.566	901.721	Filtered	354.632	524.876	476.855	54.5471	Filtered	Filtered	Filtered	1.05991	Filtered	Filtered	Filtered
AYLELEITLSQEQIQK	Q16799	RTN1	4247.67	1365.26	3224.35	1678.38	2323.88	1687.07	Filtered	Filtered	Filtered	Filtered	Filtered	Filtered	Filtered	Filtered	Filtered	Filtered	Filtered	Filtered	0.702118	Filtered	Filtered	Filtered	Filtered	Filtered	1.05991	Filtered	Filtered	1.03764
NDMRQEYEQL	P35527	KRT9	Filtered	Filtered	Filtered	1703.29	0.709774	Filtered	Filtered	Filtered	Filtered	Filtered	0.684849	Filtered	Filtered	Filtered	Filtered	406.571	Filtered	Filtered	Filtered	Filtered	Filtered	Filtered	Filtered	1.00562	1.05991	Filtered	Filtered	Filtered
YDAEISQIHQ	P35908	KRT2	733.787	3621.6	1465.35	2048.04	1253.6	487.253	Filtered	Filtered	Filtered	Filtered	Filtered	Filtered	Filtered	Filtered	Filtered	Filtered	Filtered	Filtered	Filtered	Filtered	Filtered	Filtered	Filtered	4747.41	1.05991	Filtered	Filtered	Filtered
SVDFSLADAINTEFK	P08670	VIM	6615.74	3432.82	3582.81	2273.13	1279.28	1795.45	19740.4	451.846	0.685226	0.68763	0.68486	0.68573	0.68763	0.686234	Filtered	Filtered	Filtered	Filtered	Filtered	0.702347	1.02148	1.01065	1.00861	1.00562	1.05991	515.824	1.05341	1.03764
DQVTVIGAGVTLHEALAAAELLK	P29401	TKT	5868.01	4530.73	2997.08	2284.42	1603.36	1506.85	Filtered	Filtered	Filtered	Filtered	Filtered	Filtered	Filtered	Filtered	Filtered	Filtered	Filtered	Filtered	Filtered	Filtered	Filtered	Filtered	Filtered	Filtered	1.05991	1.05876	1.05341	1.03764
SDYAQLLEDMQNAFR	P38606	ATP6V1A	2191.63	1737.57	2570.47	2533.17	2181.74	1111.37	Filtered	Filtered	Filtered	Filtered	Filtered	Filtered	Filtered	Filtered	Filtered	Filtered	Filtered	Filtered	Filtered	Filtered	1.02148	Filtered	Filtered	Filtered	1.05991	Filtered	Filtered	1.03764
GQEVQSSAKEVTQL	P35527	KRT9	0.714249	0.714317	0.714787	10828.8	0.709774	Filtered	Filtered	Filtered	Filtered	Filtered	Filtered	Filtered	Filtered	Filtered	Filtered	Filtered	Filtered	Filtered	Filtered	Filtered	Filtered	Filtered	Filtered	Filtered	1.05991	Filtered	Filtered	Filtered
SYLDKVQAL	P35527	KRT9	0.714249	0.714317	Filtered	23297.9	Filtered	0.711708	Filtered	0.686211	0.685226	0.687607	Filtered	0.68573	0.68763	0.686234	0.703789	0.702667	0.703331	Filtered	Filtered	0.702347	1.02148	1.01065	1.00861	1.00562	1.05991	1.05876	1.05341	1.03764
VPIIVPIMMLAIK	O00203	AP3B1	Filtered	Filtered	Filtered	Filtered	Filtered	0.711685	Filtered	Filtered	0.685226	0.687607	Filtered	0.68573	0.687653	Filtered	Filtered	Filtered	436.551	Filtered	Filtered	556.717	481.089	1563.9	1.00859	1252.73	1.05991	409.244	741.572	946.395
PFIDLNYMVYMFQYDSTHGK	P04406	GAPDH	1620.19	0.714294	0.714787	Filtered	0.709763	0.711708	653.231	Filtered	Filtered	0.68763	Filtered	Filtered	Filtered	Filtered	Filtered	Filtered	Filtered	Filtered	Filtered	Filtered	Filtered	1.01065	Filtered	Filtered	1.05991	Filtered	Filtered	Filtered
AAAEVNQDYGLDPK	P07954	FH	0.714249	Filtered	0.714787	Filtered	Filtered	0.711708	Filtered	0.686199	0.685226	0.687618	0.684849	0.685719	0.68763	0.686234	Filtered	0.702667	0.703331	Filtered	Filtered	Filtered	1.02149	1.01066	1185.28	1.00562	1.05991	1.05875	1079.99	564.374
VNFHFILFNNVDGHLYELDGR	P09936	UCHL1	Filtered	Filtered	Filtered	Filtered	Filtered	0.711708	Filtered	Filtered	Filtered	Filtered	Filtered	Filtered	Filtered	Filtered	536.79	0.702667	267.163	Filtered	Filtered	Filtered	Filtered	Filtered	Filtered	Filtered	1.05991	Filtered	Filtered	Filtered
SKPGAAMVEMADGYAVDR	P14866	HNRNPL	Filtered	Filtered	Filtered	Filtered	Filtered	0.711708	Filtered	346.819	0.685226	0.687607	0.68486	Filtered	0.68763	Filtered	697.731	Filtered	0.703331	Filtered	287.318	Filtered	939.895	1171.67	1353.41	1229.32	1.05991	1.05876	1469.53	431.86
FNADEFEDMVAEK	P27635	RPL10	Filtered	Filtered	Filtered	Filtered	0.709763	0.711708	434.716	0.686211	0.685226	0.68763	0.68486	0.68573	0.68763	Filtered	Filtered	471.125	512.286	370.659	0.702118	0.702347	412.293	1.01065	951.859	1051.89	1.05991	637.099	348.714	1397.83
ALEQQVEEMR	P35580	MYH10	Filtered	Filtered	Filtered	Filtered	Filtered	0.711708	Filtered	0.686199	0.685226	0.687618	Filtered	Filtered	Filtered	Filtered	Filtered	Filtered	Filtered	Filtered	Filtered	Filtered	1.02149	1.01065	1.00861	812.238	1.05991	333.702	Filtered	1.03765
SLLQPLNVKVD	P35908	KRT2	0.714249	Filtered	Filtered	Filtered	0.709763	0.711708	5888.26	Filtered	Filtered	Filtered	Filtered	Filtered	Filtered	Filtered	Filtered	Filtered	Filtered	Filtered	Filtered	Filtered	Filtered	1.01065	1.00861	Filtered	1.05991	1.05874	Filtered	Filtered
SEGTYLNSVIESHTEFIFTTIK	P41252	IARS1	1404.61	0.714317	0.714775	Filtered	0.709763	0.711708	450.925	0.686211	0.685226	Filtered	Filtered	Filtered	0.68763	Filtered	Filtered	Filtered	Filtered	Filtered	Filtered	Filtered	Filtered	Filtered	Filtered	Filtered	1.05991	1.05876	1.05341	Filtered
FESLEPEMNNQASR	Q01082	SPTBN1	Filtered	Filtered	0.714775	Filtered	Filtered	0.711708	Filtered	Filtered	Filtered	0.687607	Filtered	Filtered	0.68763	Filtered	556.235	0.702667	732.115	0.702736	Filtered	0.702347	1.02148	1.01065	1.00861	377.153	1.05991	1.05876	1.05341	1.03764
VAIVKPGVPMEIVLNK	Q9Y4L1	HYOU1	Filtered	Filtered	Filtered	Filtered	0.709763	0.711708	Filtered	Filtered	Filtered	0.68763	Filtered	Filtered	0.68763	0.686234	Filtered	Filtered	Filtered	Filtered	Filtered	Filtered	772.291	858.036	1.00861	393.466	1.05991	1426.15	1033.88	1.03764
VNVEINVAPGKDLTKTLND	P35527	KRT9	Filtered	Filtered	Filtered	Filtered	263.895	256.302	4982	Filtered	0.685226	Filtered	Filtered	Filtered	Filtered	Filtered	Filtered	Filtered	Filtered	Filtered	Filtered	Filtered	450.361	470.494	1.00861	1.00562	1.05991	1.05874	1.05341	1.03764
MLVNENFEEYLR	P09455	RBP1	Filtered	Filtered	Filtered	Filtered	0.709763	354.27	Filtered	0.686211	0.685226	181.013	0.68486	0.68573	0.68763	Filtered	Filtered	0.702667	768.119	0.702736	Filtered	653.826	1.02148	1.01065	1.00861	340.76	1.05991	441.414	342.887	375.166
IQRPPEDSIQPYEK	Q16851	UGP2	0.714249	0.714317	0.714787	Filtered	0.709774	423.65	357.597	0.686199	0.685226	0.687618	0.684849	0.685719	0.68763	0.686234	300.031	357.34	Filtered	0.702747	Filtered	Filtered	1609.99	829.157	495.22	961.481	1.05991	1.05875	569.163	991.397
EDLVFIFWAPESAPLK	P23528	CFL1	845.676	613.904	1140.49	Filtered	Filtered	1564.12	Filtered	0.686188	Filtered	Filtered	Filtered	Filtered	Filtered	Filtered	396.004	Filtered	507.812	862.144	360.242	0.702347	391.714	Filtered	Filtered	Filtered	1.05991	Filtered	Filtered	Filtered
AVDHINSTIAPALISSGLSVVEQEK	P09104	ENO2	2224.01	3505	2522.02	Filtered	785.318	2767.31	Filtered	Filtered	Filtered	Filtered	Filtered	Filtered	Filtered	Filtered	1613.95	1466.72	2528.48	806.669	695.259	2633.44	Filtered	Filtered	375.244	1.00562	1.05991	Filtered	357.671	383.878
LNSLMSLVNK	O00232	PSMD12	0.714249	0.714317	Filtered	Filtered	Filtered	Filtered	Filtered	Filtered	0.685226	0.68763	0.68486	0.68573	0.68763	0.686234	Filtered	Filtered	175.187	Filtered	Filtered	Filtered	1039.35	663.948	1.00861	1326.92	1.05991	416.691	1013.27	1163.72
TLNMDMFTWEPR	O43854	EDIL3	12.4206	Filtered	Filtered	Filtered	Filtered	Filtered	Filtered	Filtered	Filtered	Filtered	Filtered	Filtered	Filtered	Filtered	Filtered	0.702667	372.814	0.702736	17.9112	393.757	680.133	352.823	371.173	1.00562	1.05991	1.05874	357.252	1.03764
SPFEVQVGPEAGMQK	O75369	FLNB	Filtered	Filtered	0.714775	Filtered	Filtered	Filtered	0.714294	0.686211	0.685226	0.687607	0.68486	0.68573	0.68763	0.686234	Filtered	Filtered	Filtered	Filtered	Filtered	Filtered	419.164	1.01065	1042.38	1.00562	1.05991	1.05876	1.05341	1.03764
LSGAQADLHIEDGDSIR	O95571	ETHE1	Filtered	Filtered	Filtered	Filtered	Filtered	Filtered	1212.15	Filtered	Filtered	0.687607	0.68486	Filtered	Filtered	Filtered	Filtered	Filtered	Filtered	Filtered	Filtered	Filtered	Filtered	Filtered	Filtered	Filtered	1.05991	Filtered	Filtered	Filtered
IVSGKDYNVTANSK	P00338	LDHA	Filtered	Filtered	Filtered	Filtered	Filtered	Filtered	0.714306	0.686199	287.91	0.687618	Filtered	0.685719	Filtered	0.686234	Filtered	323.052	Filtered	Filtered	Filtered	Filtered	1.02149	573.518	409.402	335.695	1.05991	1.05875	1.05341	997.671
LKGYTSWAIGLSVADLAESIMK	P00338	LDHA	Filtered	Filtered	Filtered	Filtered	Filtered	Filtered	3616.64	454.826	344.401	0.687607	Filtered	0.68573	0.687653	0.686234	Filtered	Filtered	Filtered	Filtered	Filtered	Filtered	Filtered	Filtered	1.00859	1.0056	1.05991	1.05874	Filtered	1.03766
WNTEDKVSHVSTGGGASLELLEGK	P00558	PGK1	Filtered	Filtered	Filtered	Filtered	Filtered	Filtered	1664.17	0.686211	0.685226	0.687607	0.68486	0.68573	0.68763	0.686234	Filtered	Filtered	Filtered	Filtered	Filtered	Filtered	1.02148	1.01065	1.00861	1.00562	1.05991	1.05874	1.05341	1.03764
AQNSVIIVDK	P02786	TFRC	Filtered	Filtered	Filtered	Filtered	Filtered	Filtered	Filtered	0.686199	0.685226	0.687618	0.684849	0.685719	Filtered	0.686234	Filtered	Filtered	Filtered	Filtered	Filtered	Filtered	Filtered	1.01066	378.677	1.00562	1.05991	1.05875	Filtered	1289.07
DLAKDITSDTSGDFR	P04083	ANXA1	Filtered	Filtered	Filtered	Filtered	Filtered	Filtered	0.714294	0.686211	0.685226	0.68763	0.68486	0.68573	0.68763	0.686234	Filtered	Filtered	Filtered	Filtered	Filtered	Filtered	1221.28	1234.06	990.643	876.796	1.05991	437.346	950.815	1780.8
VLDLELKGDIEK	P04083	ANXA1	Filtered	Filtered	Filtered	Filtered	Filtered	Filtered	3693.75	0.686211	0.685226	0.687607	Filtered	Filtered	0.68763	Filtered	Filtered	Filtered	Filtered	Filtered	Filtered	Filtered	1.02148	1.01065	1.00861	1.00562	1.05991	1.05876	Filtered	1.03764
YQAELSQ	P04264	KRT1	Filtered	Filtered	Filtered	Filtered	Filtered	Filtered	Filtered	0.686199	0.685226	0.687618	341.456	0.685719	0.68763	0.686234	Filtered	Filtered	Filtered	Filtered	Filtered	Filtered	352.396	1.01066	1.00861	6858.62	1.05991	1.05875	1.05341	Filtered
AAFNSGKVDIVAIND	P04406	GAPDH	1223.55	Filtered	Filtered	Filtered	Filtered	Filtered	11125	0.686211	Filtered	0.68763	283.007	0.68573	Filtered	0.650631	442.266	740.526	1015.61	2174.53	1860.33	1381.79	1.02148	1.01065	1.00861	Filtered	1.05991	Filtered	1.05341	1.03764
IKWGDAGAEYVVESTGVFTTMEK	P04406	GAPDH	Filtered	Filtered	Filtered	Filtered	Filtered	Filtered	8447.4	2098.08	715.9	0.687607	0.68486	0.68573	0.68763	0.686234	5858.27	Filtered	Filtered	Filtered	Filtered	Filtered	Filtered	Filtered	Filtered	Filtered	1.05991	Filtered	Filtered	Filtered
FNSDTHSSTFDAGAGIALNDHFVK	P04406	GAPDH	Filtered	Filtered	Filtered	Filtered	Filtered	Filtered	2355.98	0.686211	Filtered	Filtered	Filtered	Filtered	Filtered	Filtered	Filtered	Filtered	Filtered	Filtered	Filtered	Filtered	Filtered	Filtered	Filtered	Filtered	1.05991	Filtered	Filtered	Filtered
LVINGNPITIFQERD	P04406	GAPDH	Filtered	Filtered	Filtered	Filtered	Filtered	Filtered	2494.42	Filtered	Filtered	Filtered	Filtered	Filtered	Filtered	Filtered	0.703789	Filtered	Filtered	Filtered	Filtered	Filtered	1.02148	1.01065	1.00861	1.00562	1.05991	1.05876	1.05341	1.03764
FVEEIIEETKVEDEK	P07197	NEFM	Filtered	0.714317	Filtered	Filtered	0.709763	Filtered	Filtered	0.686211	0.685226	0.687607	Filtered	Filtered	0.68763	0.686234	654.043	0.702667	Filtered	0.702736	543.886	0.702347	Filtered	1.01065	Filtered	1.00562	1.05991	Filtered	Filtered	Filtered
FDEGRNNFEGEVTKENLLDFIK	P07237	P4HB	Filtered	Filtered	Filtered	Filtered	Filtered	Filtered	1378.49	0.686211	0.685226	0.68763	0.68486	0.68573	0.68763	0.686234	Filtered	Filtered	Filtered	Filtered	Filtered	Filtered	341.851	1.01065	663.296	388.889	1.05991	1.05874	1.05341	1.03764
DHENIVIAK	P07237	P4HB	Filtered	Filtered	Filtered	Filtered	Filtered	Filtered	Filtered	0.686199	Filtered	0.687618	0.684849	0.685719	0.68763	0.686234	Filtered	Filtered	Filtered	Filtered	Filtered	Filtered	1.02149	1207.08	648.246	1.00562	1.05991	668.622	1.05339	1.03765
IPFGITSNSDVFSK	P07237	P4HB	0.714249	0.714317	0.714775	Filtered	Filtered	Filtered	8001.89	0.686211	Filtered	0.687607	Filtered	Filtered	0.68763	Filtered	Filtered	Filtered	Filtered	Filtered	Filtered	Filtered	Filtered	Filtered	Filtered	Filtered	1.05991	Filtered	Filtered	Filtered
DIPFGITSNSDVFSK	P07237	P4HB	Filtered	Filtered	Filtered	Filtered	Filtered	Filtered	4927.27	Filtered	Filtered	Filtered	Filtered	Filtered	Filtered	Filtered	Filtered	Filtered	Filtered	Filtered	Filtered	Filtered	Filtered	Filtered	Filtered	Filtered	1.05991	Filtered	290.511	0.826412
SIYYITGESKEQVANSAFVER	P08238	HSP90AB1	Filtered	Filtered	Filtered	Filtered	Filtered	Filtered	4254.4	728.812	1258.99	281.679	400.875	Filtered	0.68763	0.686234	Filtered	Filtered	Filtered	Filtered	Filtered	Filtered	1.02148	357.652	1.00861	689.598	1.05991	1.05876	Filtered	613.752
VILHLKEDQTEYLEERR	P08238	HSP90AB1	Filtered	Filtered	Filtered	Filtered	Filtered	Filtered	3723.12	0.686199	0.685226	0.687618	0.684849	0.685719	0.68763	0.686234	Filtered	Filtered	Filtered	Filtered	Filtered	Filtered	1.02149	394.123	766.38	1.00562	1.05991	1.05875	862.469	1.03765
HLREYQDLLNVK	P08670	VIM	Filtered	Filtered	Filtered	Filtered	Filtered	Filtered	2619.65	0.686199	0.685232	Filtered	0.684849	0.685724	0.68763	0.686234	Filtered	Filtered	Filtered	Filtered	Filtered	Filtered	1.02149	1.01066	1.00861	1.00562	1.05991	1.05875	1.05339	1.03765
TVETRDGQVINETSQHHDDLE	P08670	VIM	Filtered	Filtered	Filtered	Filtered	Filtered	Filtered	0.714306	0.686199	0.685226	Filtered	Filtered	Filtered	0.68763	Filtered	Filtered	Filtered	Filtered	Filtered	Filtered	Filtered	1.02149	1.01066	1.00861	1.00562	1.05991	1.05875	1.05341	1.03765
LHEEEIQELQAQIQEQHVQID	P08670	VIM	0.714249	Filtered	Filtered	Filtered	Filtered	Filtered	1503.93	0.686211	0.685226	Filtered	0.68486	Filtered	Filtered	Filtered	Filtered	Filtered	Filtered	Filtered	Filtered	Filtered	1.02148	1.01065	1.00861	1.00562	1.05991	1.05876	1.05341	Filtered
STRSVSSSSYRRMFGGPG	P08670	VIM	Filtered	0.714317	0.669502	Filtered	Filtered	Filtered	Filtered	Filtered	Filtered	Filtered	Filtered	Filtered	Filtered	Filtered	Filtered	Filtered	Filtered	Filtered	Filtered	Filtered	Filtered	Filtered	Filtered	1.00562	1.05991	Filtered	Filtered	Filtered
STRSVSSSSYRRMFGGPGTASRPS	P08670	VIM	Filtered	Filtered	Filtered	Filtered	Filtered	Filtered	Filtered	Filtered	Filtered	0.687618	Filtered	Filtered	Filtered	Filtered	Filtered	Filtered	Filtered	Filtered	Filtered	Filtered	Filtered	1.01066	1.00861	Filtered	1.05991	Filtered	1.05339	Filtered
LQREEAENTLQSFRQDVDNASLAR	P08670	VIM	Filtered	Filtered	Filtered	Filtered	Filtered	Filtered	1687.12	Filtered	0.685226	Filtered	Filtered	Filtered	Filtered	Filtered	Filtered	Filtered	Filtered	Filtered	Filtered	Filtered	Filtered	Filtered	447.664	461.565	1.05991	1.05874	1.05341	401.059
STRSVSSSSYRRMFGGPGTASR	P08670	VIM	Filtered	Filtered	Filtered	Filtered	Filtered	Filtered	Filtered	Filtered	Filtered	Filtered	Filtered	Filtered	Filtered	Filtered	Filtered	Filtered	Filtered	Filtered	Filtered	Filtered	Filtered	Filtered	Filtered	1.00562	1.05991	Filtered	Filtered	Filtered
WGTDEEKFITIFGTR	P08758	ANXA5	Filtered	Filtered	Filtered	Filtered	Filtered	Filtered	2383.3	Filtered	0.685226	Filtered	Filtered	Filtered	Filtered	Filtered	Filtered	Filtered	Filtered	Filtered	Filtered	Filtered	1.02148	1.01065	1.00861	Filtered	1.05991	300.913	1.05341	1088.57
LNLEAINYMAADGDFKIK	P09382	LGALS1	Filtered	Filtered	Filtered	Filtered	Filtered	Filtered	14465.4	4049	1872.42	1771.01	1773.71	354.21	424.472	352.641	Filtered	Filtered	Filtered	Filtered	Filtered	Filtered	Filtered	Filtered	Filtered	Filtered	1.05991	1.05876	1.05341	Filtered
MAIMVQSPMFDGK	P09874	PARP1	Filtered	Filtered	Filtered	Filtered	Filtered	Filtered	Filtered	Filtered	Filtered	Filtered	Filtered	Filtered	Filtered	Filtered	Filtered	Filtered	411.825	Filtered	Filtered	Filtered	1402.11	1.01065	574.896	1.00562	1.05991	Filtered	1.05341	386.446
FAALEQPEVER	P11137	MAP2	Filtered	Filtered	Filtered	Filtered	Filtered	Filtered	345.267	Filtered	Filtered	Filtered	Filtered	Filtered	Filtered	0.686234	Filtered	Filtered	Filtered	464.9	Filtered	332.141	907.402	1.01065	Filtered	Filtered	1.05991	824.101	369.286	Filtered
GGQVQIVTK	P11137	MAP2	Filtered	Filtered	Filtered	Filtered	Filtered	Filtered	Filtered	Filtered	0.685226	Filtered	Filtered	Filtered	Filtered	Filtered	Filtered	Filtered	Filtered	Filtered	Filtered	Filtered	1256.68	963.494	776.616	1.00562	1.05991	1.05875	551.001	1033.66
MVNHFIAEFK	P11142	HSPA8	0.714249	0.714306	Filtered	Filtered	0.709774	Filtered	Filtered	0.686199	Filtered	Filtered	0.684849	0.685719	Filtered	0.686234	859.603	1241.83	0.703331	0.702747	Filtered	Filtered	1.02149	1.01065	388.352	1.00562	1.05991	1.05875	149.852	1.03765
HTNYTMEHIR	P12814	ACTN1	Filtered	340.769	Filtered	Filtered	Filtered	Filtered	Filtered	0.686199	Filtered	0.687618	0.684849	0.685719	0.68763	0.686234	Filtered	Filtered	Filtered	Filtered	Filtered	Filtered	1182.97	1.01066	353.133	1.00562	1.05991	1.05875	1.05339	1.03765
GHVFEESQVAGTPMFVVK	P13639	EEF2	Filtered	0.714317	Filtered	Filtered	Filtered	Filtered	0.714294	0.686211	0.685226	0.687607	Filtered	0.68573	0.68763	0.686234	Filtered	Filtered	0.703331	Filtered	0.702118	Filtered	405.782	1002.59	1596.12	1504.22	1.05991	372.912	871	1.03764
GVQYLNEIKDSVVAGFQWATK	P13639	EEF2	0.714249	Filtered	Filtered	Filtered	Filtered	Filtered	15873.5	1115.53	229.43	647.653	0.68486	Filtered	0.68763	0.686234	Filtered	Filtered	Filtered	Filtered	Filtered	Filtered	Filtered	1.01065	Filtered	1.00562	1.05991	394.161	Filtered	Filtered
NMSVIAHVDHGK	P13639	EEF2	Filtered	Filtered	Filtered	Filtered	Filtered	Filtered	Filtered	0.686199	Filtered	0.687618	0.684849	0.685719	0.68763	0.686234	Filtered	Filtered	Filtered	Filtered	Filtered	Filtered	328.334	1729.5	1214.48	1055.25	1.05991	1.05875	1.05341	566.855
SLGGGFSSGGFSGGSFSRG	P13645	KRT10	Filtered	Filtered	0.714775	Filtered	Filtered	Filtered	3020.94	Filtered	Filtered	Filtered	Filtered	Filtered	0.68763	Filtered	840.152	426.595	Filtered	0.702736	Filtered	Filtered	1.02148	1.01065	Filtered	1.00562	1.05991	Filtered	Filtered	1.03764
FNEKSKEL	P13645	KRT10	Filtered	Filtered	Filtered	Filtered	Filtered	Filtered	Filtered	0.686199	0.685226	Filtered	325.673	0.685719	0.68763	Filtered	Filtered	Filtered	Filtered	Filtered	Filtered	Filtered	754.796	Filtered	1.00861	14633	1.05991	1.05875	Filtered	1.03765
KGDVVIVLTGWRPGSGFTNTMR	P14618	PKM	Filtered	Filtered	Filtered	Filtered	Filtered	Filtered	3927.58	0.686211	Filtered	0.687607	0.68486	Filtered	0.68763	0.686234	Filtered	Filtered	Filtered	Filtered	Filtered	Filtered	1.02148	445.098	693.548	Filtered	1.05991	347.824	1.05341	1.03764
FGVEQDVDMVFASFIRK	P14618	PKM	Filtered	Filtered	Filtered	Filtered	Filtered	Filtered	2056.85	Filtered	Filtered	Filtered	Filtered	Filtered	Filtered	Filtered	Filtered	Filtered	Filtered	Filtered	Filtered	Filtered	Filtered	Filtered	1.00861	1.00562	1.05991	Filtered	Filtered	Filtered
NNAYLAQSPQLYK	P14868	DARS1	Filtered	Filtered	Filtered	Filtered	Filtered	Filtered	0.714294	0.686211	0.685226	Filtered	0.68486	0.68573	Filtered	0.686234	Filtered	Filtered	Filtered	Filtered	Filtered	Filtered	1.02148	372.572	755	664.857	1.05991	450.396	398.911	415.594
AIGISNFNHLQVEMILNKPGLK	P15121	AKR1B1	0.714249	0.714317	0.714775	Filtered	Filtered	Filtered	1860.39	0.686211	Filtered	0.687607	Filtered	0.68573	0.68763	0.686234	0.703789	0.702667	0.703331	0.702736	Filtered	0.702347	1.02148	1.01065	1.00861	1.00562	1.05991	1.05876	1.05341	1.03764
AIGISNFNHLQVEMILNKPGLK	P15121	AKR1B1	1161.93	268.621	0.714775	Filtered	424.742	Filtered	1444.04	0.686211	0.685226	0.687607	Filtered	Filtered	Filtered	0.686234	Filtered	Filtered	Filtered	Filtered	Filtered	Filtered	1.02148	Filtered	1.00861	1.00562	1.05991	737.564	112.713	1.03764
FVINYDYPNSSEDYIHR	P17844	DDX5	Filtered	Filtered	Filtered	Filtered	Filtered	Filtered	Filtered	0.686211	0.685226	Filtered	Filtered	0.68573	0.68763	0.686234	0.703789	400.236	371.16	411.982	Filtered	Filtered	1.02148	1.01065	1.00861	1.00562	1.05991	1.05876	1.05341	1.03764
VGQTVDDPYATFVK	P23528	CFL1	Filtered	Filtered	Filtered	Filtered	Filtered	Filtered	2434.13	Filtered	Filtered	Filtered	Filtered	Filtered	Filtered	Filtered	Filtered	Filtered	Filtered	Filtered	Filtered	Filtered	90.3195	Filtered	Filtered	Filtered	1.05991	Filtered	Filtered	Filtered
IDNSQVESGSLEDDWDFLPPKK	P27797	CALR	Filtered	Filtered	Filtered	Filtered	Filtered	Filtered	6.20965	0.686211	0.685226	0.68763	0.68486	0.68573	0.68763	0.686234	Filtered	Filtered	Filtered	Filtered	Filtered	Filtered	1.02148	1.01065	309.711	1.00562	1.05991	1.05874	312.864	680.395
SGKPAELLK	P29401	TKT	Filtered	Filtered	Filtered	Filtered	Filtered	Filtered	0.714306	0.686199	0.685226	0.687618	0.684849	Filtered	0.68763	Filtered	Filtered	Filtered	Filtered	Filtered	Filtered	Filtered	399.592	1.01065	1.00861	754.582	1.05991	1.05875	1.05339	1.03765
EFTEAVEAK	P35232	PHB	Filtered	Filtered	Filtered	Filtered	Filtered	Filtered	Filtered	Filtered	0.685226	Filtered	0.684849	0.685719	0.68763	Filtered	0.7038	Filtered	Filtered	Filtered	0.702129	Filtered	1062.02	77.825	439.189	Filtered	1.05991	291.32	1.05339	1078.64
SGGGGGGGLGSGGSIRSS	P35527	KRT9	Filtered	Filtered	Filtered	Filtered	Filtered	Filtered	Filtered	0.686199	0.685226	0.687618	359.773	368.862	0.68763	442.032	Filtered	Filtered	Filtered	Filtered	Filtered	Filtered	704.502	Filtered	368.028	3578.76	1.05991	568.471	Filtered	345.265
VISGVLQLGNIVFKK	P35579	MYH9	Filtered	Filtered	Filtered	Filtered	Filtered	Filtered	1943.29	0.686211	0.685226	0.687607	354.341	352.898	0.68763	499.016	Filtered	Filtered	Filtered	Filtered	Filtered	Filtered	893.294	1035.76	717.39	886.947	1.05991	466.813	914.259	382.285
PPHIYAITDTAYR	P35579	MYH9	Filtered	Filtered	Filtered	Filtered	Filtered	Filtered	2038.48	Filtered	Filtered	0.68763	Filtered	Filtered	0.68763	Filtered	Filtered	Filtered	Filtered	Filtered	Filtered	Filtered	Filtered	Filtered	Filtered	Filtered	1.05991	Filtered	Filtered	Filtered
NMDPLNDNVATLLHQSSDR	P35580	MYH10	Filtered	Filtered	Filtered	Filtered	Filtered	Filtered	Filtered	0.686211	0.685226	0.68763	0.68486	Filtered	0.68763	0.686234	Filtered	Filtered	Filtered	Filtered	Filtered	Filtered	1514.34	527.09	498.817	1.00562	1.05991	916.634	1195.55	624.967
NVGTRPINLE	P35908	KRT2	0.714249	0.714306	Filtered	Filtered	0.709774	Filtered	Filtered	0.686199	0.685226	Filtered	Filtered	0.685719	Filtered	0.686234	Filtered	0.702667	Filtered	Filtered	Filtered	0.702335	1.02149	1.01065	1.00861	393.957	1.05991	1.05875	1.05341	1.03765
RSKEEAEAL	P35908	KRT2	Filtered	Filtered	Filtered	Filtered	Filtered	Filtered	Filtered	Filtered	0.685226	Filtered	0.684849	Filtered	Filtered	0.686234	Filtered	Filtered	Filtered	Filtered	Filtered	Filtered	362.65	Filtered	Filtered	6051.29	1.05991	304.016	1.05341	1.03765
GPGGYPGGIH	P35908	KRT2	Filtered	Filtered	Filtered	Filtered	Filtered	Filtered	Filtered	Filtered	0.685226	Filtered	Filtered	Filtered	Filtered	Filtered	481.057	0.702667	Filtered	Filtered	Filtered	Filtered	Filtered	Filtered	471.186	4466.81	1.05991	Filtered	1.05341	1.03765
SNYNLPMHK	P36578	RPL4	Filtered	Filtered	Filtered	Filtered	Filtered	Filtered	Filtered	0.686199	Filtered	0.687618	Filtered	Filtered	0.68763	Filtered	0.7038	Filtered	Filtered	Filtered	Filtered	Filtered	442.971	1366.02	1.00861	1240.71	1.05991	1.05875	795.667	1.03765
HGVYNPNKIFGVTTLDIVR	P40926	MDH2	Filtered	Filtered	Filtered	Filtered	Filtered	Filtered	9646.35	0.686211	Filtered	Filtered	Filtered	Filtered	Filtered	Filtered	Filtered	Filtered	Filtered	Filtered	Filtered	Filtered	Filtered	Filtered	Filtered	1.00562	1.05991	1.05876	Filtered	272.879
FGGGNPELLTQMVSK	P40939	HADHA	Filtered	Filtered	Filtered	Filtered	Filtered	Filtered	1297.03	Filtered	Filtered	Filtered	Filtered	Filtered	Filtered	Filtered	Filtered	Filtered	Filtered	Filtered	Filtered	Filtered	Filtered	Filtered	Filtered	292.764	1.05991	Filtered	Filtered	Filtered
YLLETSGNLDGLEYK	P43490	NAMPT	Filtered	Filtered	Filtered	Filtered	Filtered	Filtered	0.714294	0.686211	0.685226	0.68763	Filtered	0.68573	0.68763	0.686234	Filtered	Filtered	Filtered	Filtered	Filtered	Filtered	404.773	1.01065	522.278	1.00562	1.05991	819.502	1.05341	281.362
VLDDGELLVQQTK	P46459	NSF	Filtered	Filtered	Filtered	Filtered	Filtered	Filtered	Filtered	Filtered	0.685226	0.68763	385.666	0.68573	0.68763	289.572	331.918	Filtered	Filtered	Filtered	Filtered	Filtered	1004.69	1127.81	425.173	360.28	1.05991	1553.92	868.188	1491.81
VAIEHLDK	P48643	CCT5	Filtered	Filtered	Filtered	Filtered	Filtered	Filtered	0.714306	0.686199	0.685226	0.687618	0.684849	0.685719	Filtered	0.686234	Filtered	Filtered	Filtered	Filtered	Filtered	Filtered	1221.68	2247.05	1770.08	632.677	1.05991	1099.91	1117.85	1001.54
EIQVQHPAAK	P49368	CCT3	Filtered	Filtered	Filtered	Filtered	Filtered	Filtered	Filtered	0.686199	0.685226	0.687618	0.684849	Filtered	0.68763	Filtered	Filtered	Filtered	Filtered	Filtered	Filtered	Filtered	1.02149	951.22	Filtered	Filtered	1.05991	775.284	696.51	314.39
HEMLPASLIQAQR	P52209	PGD	Filtered	0.714317	Filtered	Filtered	Filtered	Filtered	Filtered	0.686211	0.685226	0.687607	0.68486	0.68573	Filtered	0.686234	Filtered	0.702667	0.703331	0.702736	0.702118	0.702347	1.02148	431.603	1357.69	1218.32	1.05991	330.006	377.942	647.933
YEAAGTLVTLSSAPTAIK	P53618	COPB1	Filtered	Filtered	Filtered	Filtered	Filtered	Filtered	355.826	0.686211	0.685226	0.687607	Filtered	0.68573	439.606	0.686234	Filtered	381.257	Filtered	Filtered	Filtered	343.117	545.449	1038.81	434.573	371.197	1.05991	552.718	426.31	1243.14
HGLLVPNNTTDQELQHIR	P56537	EIF6	Filtered	Filtered	Filtered	Filtered	Filtered	Filtered	2824.35	0.686211	0.685226	0.687607	0.68486	0.68573	0.68763	0.686234	Filtered	Filtered	Filtered	Filtered	Filtered	Filtered	356.727	1.01065	501.096	1.00562	1.05991	1.05876	1.05341	1.03764
DSGDGVTHTVPIYEGYALPHAILR	P60709	ACTB	Filtered	Filtered	Filtered	Filtered	Filtered	Filtered	6957.78	0.686211	0.685226	0.68763	Filtered	0.68573	Filtered	Filtered	Filtered	Filtered	0.703331	0.702736	Filtered	Filtered	1.02148	1.01065	1.00861	1.00562	1.05991	1.05876	1.05341	1.03764
ETFSGVYKK	P62081	RPS7	Filtered	Filtered	0.678967	Filtered	0.709774	Filtered	Filtered	Filtered	Filtered	Filtered	Filtered	0.685719	Filtered	Filtered	Filtered	Filtered	Filtered	Filtered	Filtered	Filtered	Filtered	Filtered	Filtered	Filtered	1.05991	Filtered	Filtered	Filtered
ADGYVLEGKELEFYLR	P62241	RPS8	Filtered	Filtered	Filtered	Filtered	Filtered	Filtered	235.409	313.482	0.685226	0.68763	0.68486	0.68573	0.68763	0.686234	Filtered	Filtered	Filtered	Filtered	Filtered	Filtered	785.572	496.914	521.934	1565.02	1.05991	1838.6	512.661	1019.07
SELDQLRQEAEQLK	P62873	GNB1	7.82598	5.78714	Filtered	Filtered	Filtered	Filtered	Filtered	0.686211	0.685226	0.687607	0.68486	0.68573	0.68763	0.686234	Filtered	0.702667	0.703331	332.267	0.702118	0.702347	1.02148	1.01065	1.00861	1.00562	1.05991	380.627	1.05341	1.03764
THINIVVIGHVDSGK	P68104	EEF1A1	Filtered	Filtered	Filtered	Filtered	Filtered	Filtered	3406.06	0.686199	0.685226	0.687618	444.332	Filtered	0.68763	0.686234	Filtered	Filtered	0.703331	Filtered	Filtered	246.573	1.02149	1.01066	1.00861	1.00562	1.05991	1.05875	1.05339	1.03765
VVTFAPVNVTTEVK	P68104	EEF1A1	Filtered	Filtered	Filtered	Filtered	Filtered	Filtered	4462.61	0.686211	Filtered	0.68763	Filtered	Filtered	0.68763	Filtered	Filtered	Filtered	Filtered	Filtered	Filtered	Filtered	253.926	1.01065	1.00861	Filtered	1.05991	Filtered	1.05341	Filtered
MSATFIGNSTAIQELFKR	P68371	TUBB4B	Filtered	Filtered	0.6446	Filtered	Filtered	Filtered	2519.44	Filtered	0.685226	0.687607	0.68486	0.68573	0.68763	0.686234	Filtered	Filtered	Filtered	Filtered	Filtered	Filtered	Filtered	476.253	312.564	816.598	1.05991	1.05876	Filtered	391.079
ETPAATEAPSSTPK	P80723	BASP1	Filtered	Filtered	Filtered	Filtered	Filtered	Filtered	Filtered	Filtered	314.44	0.687618	350.988	Filtered	0.68763	0.686234	631.443	440.797	0.703331	418.041	340.57	Filtered	1.02149	1149.5	323.767	1753.57	1.05991	1.05875	711.117	506.905
GAVHDVKDVLDSVL	P81605	DCD	0.714249	0.714317	Filtered	Filtered	524.796	Filtered	1027.93	Filtered	Filtered	0.68763	Filtered	Filtered	0.68763	0.686234	Filtered	Filtered	Filtered	434.037	0.702118	Filtered	1.02148	1.01065	1.00861	1.00562	1.05991	Filtered	1.05341	1.03764
LASTLVHLGEYQAAVDGAR	Q00610	CLTC	Filtered	244.277	Filtered	Filtered	Filtered	Filtered	1624.21	Filtered	Filtered	0.68763	Filtered	Filtered	0.68763	Filtered	311.433	Filtered	Filtered	176.363	Filtered	Filtered	Filtered	Filtered	Filtered	1.00562	1.05991	Filtered	Filtered	314.856
DRLSASSLTMESFAFLWAGGR	Q00839	HNRNPU	Filtered	Filtered	Filtered	Filtered	Filtered	Filtered	1117.58	0.686211	0.685226	0.687607	Filtered	Filtered	0.68763	Filtered	0.703789	Filtered	Filtered	Filtered	Filtered	Filtered	1.02148	Filtered	Filtered	Filtered	1.05991	1.05874	1.05341	1.03764
DRLSASSLTMESFAFLWAGGR	Q00839	HNRNPU	Filtered	Filtered	Filtered	Filtered	Filtered	Filtered	1717.82	0.686211	0.685226	0.68763	Filtered	Filtered	Filtered	0.686234	Filtered	Filtered	Filtered	Filtered	Filtered	Filtered	Filtered	1.01065	Filtered	1.00562	1.05991	310.558	Filtered	Filtered
TAGYPNVNIHNFTTSWR	Q01082	SPTBN1	Filtered	Filtered	Filtered	Filtered	Filtered	Filtered	10.7024	0.686211	0.685226	0.687607	0.68486	Filtered	0.68763	0.686234	2645.08	1204.4	748.057	Filtered	0.702118	0.702347	1.02148	324.922	74.263	1.00562	1.05991	310.404	315.219	1.03764
MLTAQDMSYDEAR	Q01082	SPTBN1	Filtered	Filtered	Filtered	Filtered	Filtered	Filtered	Filtered	0.686211	Filtered	Filtered	0.68486	Filtered	0.68763	0.686234	1519.2	392.523	Filtered	Filtered	Filtered	Filtered	427.467	Filtered	1.00861	Filtered	1.05991	335.796	1.05341	Filtered
EVVAGSHELGQDYEHVTMLQER	Q01082	SPTBN1	Filtered	Filtered	Filtered	Filtered	Filtered	Filtered	Filtered	Filtered	Filtered	Filtered	Filtered	Filtered	0.68763	0.686234	2066.56	444.284	547.706	421.361	323.775	344.201	Filtered	Filtered	Filtered	Filtered	1.05991	Filtered	1.05341	Filtered
EGHVGLVQELLGR	Q01484	ANK2	Filtered	Filtered	Filtered	Filtered	Filtered	Filtered	Filtered	0.686211	0.685226	0.68763	Filtered	0.68573	0.68763	0.686234	677.447	0.702667	388.759	0.702736	Filtered	0.702347	457.767	1210.06	1.00861	1.00562	1.05991	1740.98	406.571	1572.25
AYLSIWTELQAYIK	Q01518	CAP1	0.714249	Filtered	0.714798	Filtered	0.709763	Filtered	10846.7	3427.98	458.281	308.311	0.68486	0.685719	0.687641	0.686234	Filtered	Filtered	Filtered	Filtered	Filtered	Filtered	Filtered	Filtered	Filtered	Filtered	1.05991	1.05876	1.05339	Filtered
ADIDVSGPKVDVEVPDVSLEGPEGK	Q09666	AHNAK	Filtered	Filtered	Filtered	Filtered	Filtered	Filtered	2865.76	0.686211	0.685226	0.68763	Filtered	0.68573	0.68763	0.686234	1163.49	Filtered	0.703331	0.702736	Filtered	0.702347	1.02148	1.01065	1.00861	1.00562	1.05991	1.05876	1.05341	1.03764
IKGDVPSVGLEGPDVDLQGPEAK	Q09666	AHNAK	Filtered	Filtered	Filtered	Filtered	Filtered	Filtered	0.714294	0.686211	Filtered	0.687607	Filtered	Filtered	0.68763	0.686234	Filtered	Filtered	Filtered	Filtered	Filtered	Filtered	1.02148	1602.69	591.942	439.239	1.05991	970.312	363.978	408.365
HQAFEAELHANADR	Q13813	SPTAN1	0.714249	Filtered	Filtered	Filtered	Filtered	Filtered	Filtered	0.686199	0.685226	0.687618	Filtered	Filtered	Filtered	Filtered	2254.15	1605.34	0.703331	0.702747	776.108	0.702335	1.02149	1.01066	1.00861	1.00562	1.05991	1.05875	1.05339	1.03765
LGESQTLQQFSR	Q13813	SPTAN1	Filtered	0.714317	Filtered	Filtered	0.709763	Filtered	Filtered	0.686211	Filtered	0.68763	0.68486	Filtered	0.68763	0.686234	1794.26	Filtered	Filtered	320.001	Filtered	Filtered	1.02148	Filtered	819.565	1.00562	1.05991	1.05874	1.05341	1.03764
HQALQAEIAGHEPR	Q13813	SPTAN1	Filtered	Filtered	Filtered	Filtered	Filtered	Filtered	Filtered	Filtered	0.685226	Filtered	Filtered	Filtered	Filtered	Filtered	3058.45	1585.61	2226.83	Filtered	339.544	Filtered	1.02149	354.956	1.00861	Filtered	1.05991	1.05875	Filtered	1.03765
RDTVEVALEDKGDSTFR	Q14315	FLNC	Filtered	Filtered	Filtered	Filtered	Filtered	Filtered	7550.79	385.749	436.005	0.687618	0.684849	0.685719	0.68763	Filtered	Filtered	Filtered	Filtered	Filtered	Filtered	Filtered	1.02149	1.01066	1.00861	1.00562	1.05991	Filtered	Filtered	Filtered
EVRVEESTQVGGDPFPAVFGDFLGR	Q14315	FLNC	Filtered	Filtered	Filtered	Filtered	Filtered	Filtered	4487.65	828.176	0.685226	0.68763	0.68486	Filtered	0.68763	Filtered	Filtered	Filtered	Filtered	Filtered	Filtered	Filtered	1.02148	Filtered	Filtered	Filtered	1.05991	1.05874	Filtered	Filtered
YSLLPFWYTLLYQAHR	Q14697	GANAB	Filtered	Filtered	Filtered	Filtered	Filtered	Filtered	3176.95	0.686211	0.685226	0.687607	0.68486	0.68573	0.68763	0.686234	Filtered	Filtered	Filtered	Filtered	Filtered	Filtered	Filtered	Filtered	1.00861	Filtered	1.05991	1.05876	1.05341	Filtered
NLEPEWAAAASEVKEQTK	Q15084	PDIA6	Filtered	Filtered	Filtered	Filtered	Filtered	Filtered	1957.87	0.686211	0.685226	0.68763	0.68486	0.68573	0.68763	0.686234	Filtered	Filtered	Filtered	Filtered	Filtered	Filtered	1.02148	94.8795	1.00861	376.537	1.05991	629.16	1.05341	659.409
GANVIAGVWLEEAGQK	Q15149	PLEC	0.714249	0.714317	Filtered	Filtered	Filtered	Filtered	2861.07	0.686211	Filtered	0.687607	0.68486	0.68573	0.68763	0.686234	Filtered	Filtered	Filtered	Filtered	Filtered	Filtered	270.902	1.01065	1.00861	1.00562	1.05991	1.05874	333.531	282.014
YLQDLLAWVEENQHR	Q15149	PLEC	0.643398	Filtered	Filtered	Filtered	Filtered	Filtered	1577.94	0.686211	0.685226	0.68763	0.68486	0.68573	0.68763	Filtered	Filtered	Filtered	Filtered	Filtered	Filtered	Filtered	1.02148	Filtered	1.00861	331.535	1.05991	320.811	Filtered	Filtered
LLAAQNPLSQADRPHQLFAD	Q15427	SF3B4	5.11193	Filtered	Filtered	Filtered	Filtered	Filtered	2542.38	Filtered	Filtered	Filtered	Filtered	Filtered	Filtered	Filtered	Filtered	Filtered	Filtered	Filtered	Filtered	Filtered	Filtered	Filtered	Filtered	Filtered	1.05991	288.079	Filtered	Filtered
KIENLEALTELEILDISFNLLR	Q15435	PPP1R7	Filtered	Filtered	Filtered	Filtered	Filtered	Filtered	1432.99	0.686188	0.685226	Filtered	0.68486	Filtered	0.652679	Filtered	Filtered	Filtered	Filtered	0.702759	Filtered	Filtered	Filtered	Filtered	Filtered	Filtered	1.05991	Filtered	Filtered	Filtered
AAPRPSPAISVSVSAPAFYAPQKK	Q15942	ZYX	Filtered	Filtered	Filtered	Filtered	Filtered	Filtered	1713.37	0.686211	Filtered	0.687607	Filtered	Filtered	Filtered	Filtered	Filtered	Filtered	Filtered	Filtered	Filtered	Filtered	1863.32	1883.31	2587.56	1626.91	1.05991	1861.01	1372.78	2632.81
WSLQSEAHR	Q16658	FSCN1	Filtered	Filtered	0.714787	Filtered	Filtered	Filtered	Filtered	0.686199	0.685226	0.687618	316.482	0.685719	0.68763	0.686234	347.395	378.296	Filtered	Filtered	Filtered	Filtered	1475.18	1302.52	1952.82	1901.71	1.05991	1.05875	1204.38	1196.61
ALPILEELLR	Q6ZXV5	TMTC3	Filtered	Filtered	Filtered	Filtered	Filtered	Filtered	Filtered	0.686211	Filtered	Filtered	0.68486	Filtered	0.68763	Filtered	Filtered	Filtered	Filtered	0.702736	Filtered	0.702347	1458.93	687.955	1.00861	343.243	1.05991	1082.64	1319.5	1465.33
EDMAALEK	Q71U36	TUBA1A	Filtered	Filtered	Filtered	Filtered	Filtered	Filtered	0.714306	0.686199	730.393	0.687618	0.684849	308.492	0.68763	Filtered	Filtered	Filtered	Filtered	Filtered	Filtered	Filtered	982.515	281.996	1154.35	782.665	1.05991	1.05875	1.05339	1216.92
KTIGGGDDSFNTFFSETGAGK	Q71U36	TUBA1A	Filtered	Filtered	Filtered	Filtered	Filtered	Filtered	1816.73	Filtered	Filtered	Filtered	Filtered	Filtered	Filtered	Filtered	Filtered	Filtered	Filtered	Filtered	Filtered	Filtered	Filtered	Filtered	1.00861	1.00562	1.05991	Filtered	Filtered	Filtered
DAKKRINL	Q7L576	CYFIP1	Filtered	Filtered	Filtered	Filtered	Filtered	Filtered	Filtered	0.686199	0.685226	0.687618	Filtered	Filtered	Filtered	327.899	Filtered	Filtered	Filtered	Filtered	Filtered	Filtered	Filtered	Filtered	882.784	1078.83	1.05991	Filtered	Filtered	380.358
ALAPTWEQLALGLEHSETVK	Q8NBS9	TXNDC5	Filtered	Filtered	Filtered	Filtered	Filtered	Filtered	2000.08	Filtered	Filtered	0.687607	Filtered	Filtered	0.68763	Filtered	352.803	Filtered	Filtered	Filtered	Filtered	Filtered	1.02148	1.01065	1.00861	1.00562	1.05991	1.05876	1.05341	1.03764
FDSSYDRNTLVAIVVGVGR	Q96AY3	FKBP10	Filtered	Filtered	Filtered	Filtered	Filtered	Filtered	1779.03	0.686211	0.685226	0.68763	Filtered	0.68573	Filtered	Filtered	Filtered	Filtered	Filtered	Filtered	Filtered	Filtered	Filtered	1.01065	1.00861	Filtered	1.05991	330.599	Filtered	Filtered
LLLGIDILQPAIIK	Q9BXW9	FANCD2	Filtered	Filtered	Filtered	Filtered	Filtered	Filtered	Filtered	0.686211	Filtered	Filtered	Filtered	Filtered	0.68763	Filtered	Filtered	Filtered	Filtered	Filtered	Filtered	419.558	1.02148	351.727	452.957	450.936	1.05991	1.05876	1731.26	1494.67
QTESQQIRY	Q9H7F0	ATP13A3	Filtered	Filtered	Filtered	Filtered	Filtered	Filtered	Filtered	0.686199	0.685226	0.687618	0.684849	0.685719	Filtered	0.686234	Filtered	Filtered	Filtered	Filtered	Filtered	Filtered	Filtered	897.273	Filtered	375.534	1.05991	1.05875	Filtered	544.166
AAILETAPK	Q9P2E9	RRBP1	Filtered	Filtered	Filtered	Filtered	Filtered	Filtered	Filtered	Filtered	Filtered	Filtered	Filtered	Filtered	Filtered	Filtered	Filtered	Filtered	Filtered	Filtered	Filtered	Filtered	708.891	Filtered	Filtered	494.893	1.05991	Filtered	484.156	1293.5
QEFEFWYPVDLR	Q9P2J5	LARS1	Filtered	Filtered	Filtered	Filtered	Filtered	Filtered	Filtered	Filtered	Filtered	0.687607	Filtered	0.68573	Filtered	Filtered	Filtered	Filtered	365.242	1172.19	679.946	669.4	1.02148	1.01065	697.446	432.472	1.05991	Filtered	442.136	1159.79
DAYTKKELI	Q9Y490	TLN1	Filtered	Filtered	Filtered	Filtered	Filtered	Filtered	Filtered	Filtered	Filtered	0.687618	Filtered	0.685719	Filtered	0.686234	Filtered	Filtered	Filtered	Filtered	Filtered	Filtered	Filtered	Filtered	Filtered	Filtered	1.05991	Filtered	Filtered	1.03765
ANIIFNTSLGAIFGVK	Q9Y6N5	SQOR	Filtered	Filtered	Filtered	Filtered	Filtered	Filtered	1891.91	0.686211	Filtered	0.687607	Filtered	0.68573	Filtered	Filtered	Filtered	Filtered	Filtered	Filtered	Filtered	Filtered	Filtered	Filtered	1.00861	1.00562	1.05991	Filtered	Filtered	Filtered
HEAFETDFTVHK	Q13813	SPTAN1	Filtered	Filtered	Filtered	Filtered	Filtered	Filtered	Filtered	Filtered	Filtered	Filtered	Filtered	Filtered	0.68763	0.686234	1885.31	835.517	1791.72	0.702747	551.161	0.702335	Filtered	Filtered	1.00861	1.00562	92.3936	Filtered	1.05339	1.03765
AEAAASALADADADLEER	O43633	CHMP2A	737.309	0.714317	0.714775	0.710953	Filtered	0.711708	Filtered	Filtered	Filtered	Filtered	Filtered	Filtered	Filtered	Filtered	Filtered	Filtered	Filtered	Filtered	Filtered	Filtered	Filtered	Filtered	Filtered	Filtered	102.097	Filtered	Filtered	Filtered
RGVMLAVDAVIAELKK	P10809	HSPD1	Filtered	Filtered	Filtered	Filtered	Filtered	Filtered	2640.83	0.686211	0.685226	0.687607	Filtered	Filtered	Filtered	Filtered	Filtered	Filtered	Filtered	Filtered	Filtered	Filtered	1.02148	458.023	370.739	1.00562	116.027	1.05876	1.05341	Filtered
VGIDTPDIDIHGPEGK	Q09666	AHNAK	Filtered	Filtered	Filtered	Filtered	Filtered	Filtered	1300.64	0.686211	0.685226	0.687607	0.68486	Filtered	0.68763	0.686234	Filtered	Filtered	Filtered	Filtered	Filtered	Filtered	541.351	1081.47	713.835	1044.66	184.767	1922.46	704.792	734.445
KGTVVYGEPITASLGTDGSHYWSK	Q16555	DPYSL2	Filtered	0.714317	Filtered	Filtered	Filtered	Filtered	Filtered	0.686211	0.685226	0.687607	Filtered	0.68573	0.68763	0.686234	1174.37	0.702667	986.991	769.293	427.036	445.922	Filtered	321.424	1.00861	744.21	185.513	1.05876	1.05341	1.03764
YVWLVYEQDRPLK	P30086	PEBP1	Filtered	0.714317	0.714775	0.710953	Filtered	Filtered	Filtered	0.686211	Filtered	0.687607	0.68486	0.68573	0.68763	Filtered	521.255	364.257	521.956	583.091	408.87	483.707	272.386	1.01065	1.00861	880.911	251.556	943.497	360.14	793.668
NQGGYGGSSSSSSYGSGR	P09651	HNRNPA1	Filtered	Filtered	Filtered	Filtered	Filtered	Filtered	0.714306	0.686199	0.685226	310.09	0.684849	0.685719	0.68763	0.686234	Filtered	Filtered	Filtered	Filtered	Filtered	Filtered	1.02149	1.01065	1.00861	603.7	252.168	1.05875	1.05339	1.03765
AGVLAGHDNR	P62873	GNB1	Filtered	Filtered	Filtered	Filtered	Filtered	Filtered	Filtered	271.277	0.685226	0.687618	Filtered	484.655	Filtered	0.686234	Filtered	Filtered	Filtered	Filtered	Filtered	Filtered	380.596	1423.85	1427.59	3219.08	252.618	1.05875	1672.38	460.409
AGAGIALNDHFVK	P04406	GAPDH	Filtered	Filtered	0.714775	335.783	0.709768	Filtered	22092.8	Filtered	Filtered	Filtered	Filtered	Filtered	Filtered	Filtered	Filtered	Filtered	Filtered	Filtered	Filtered	Filtered	Filtered	Filtered	Filtered	Filtered	268.787	687.818	Filtered	Filtered
TLKLEILTNLANEANISTLLR	O00203	AP3B1	Filtered	Filtered	Filtered	Filtered	Filtered	Filtered	3168.01	0.686211	0.685226	0.687607	0.68486	0.68573	0.68763	0.686234	Filtered	Filtered	Filtered	Filtered	Filtered	Filtered	1.02148	Filtered	Filtered	1.00562	277.497	1.05874	1.05341	Filtered
NLVMTPQG	Q8IWI9	MGA	5987.48	2943.45	4707.41	5281.54	5744.28	3256.08	0.714294	0.686211	0.685226	307.734	315.751	0.68573	0.68763	0.686234	2958.9	3245.72	4390.92	2301.5	2358.56	1837.04	399.726	597.259	749.007	581.655	282.592	Filtered	284.044	1806.26
EEIHEYR	Q16352	INA	Filtered	Filtered	Filtered	Filtered	Filtered	Filtered	Filtered	338.506	0.685226	360.782	646.466	0.685719	0.68763	Filtered	Filtered	Filtered	Filtered	Filtered	Filtered	Filtered	678.291	Filtered	265.503	2027.77	290.225	Filtered	1899.05	1158.65
MLVVLLQANRD	P08758	ANXA5	Filtered	Filtered	Filtered	Filtered	Filtered	Filtered	28149.7	Filtered	Filtered	0.687607	Filtered	Filtered	Filtered	Filtered	Filtered	Filtered	Filtered	Filtered	Filtered	Filtered	Filtered	Filtered	Filtered	Filtered	292.495	Filtered	Filtered	Filtered
NLATAYDNFVELVANLK	Q8WUM4	PDCD6IP	987.564	702.823	849.66	528.925	535.404	1176.65	1439.79	0.686188	0.685226	0.687607	0.68486	0.68573	Filtered	0.686234	Filtered	Filtered	Filtered	Filtered	Filtered	Filtered	Filtered	Filtered	Filtered	Filtered	292.853	Filtered	Filtered	Filtered
LIDLHSPSEIVK	P60866	RPS20	Filtered	Filtered	Filtered	Filtered	Filtered	Filtered	348.702	0.686211	Filtered	0.68763	0.68486	Filtered	0.68763	0.686234	Filtered	Filtered	Filtered	Filtered	Filtered	Filtered	383.731	Filtered	1.00861	1129.35	293.246	1.05874	361.254	1.03764
TPMGPGRTV	O00214	LGALS8	Filtered	Filtered	Filtered	Filtered	Filtered	Filtered	Filtered	Filtered	Filtered	Filtered	0.684849	0.685719	Filtered	0.686234	Filtered	Filtered	Filtered	Filtered	Filtered	Filtered	Filtered	Filtered	1.00861	1097.77	301.431	Filtered	Filtered	3859.82
GAHGIIVVYDVTDQESFNNVK	P62820	RAB1A	1583.56	2745.91	2439.01	1152.71	682.803	591.873	1052.34	656.813	Filtered	0.68763	Filtered	Filtered	Filtered	Filtered	0.703789	0.702667	0.703331	Filtered	Filtered	Filtered	1.02148	1.01065	1.00861	356.176	301.606	1.05874	1.05341	1.03764
EFLALASSSLLK	Q9Y2A7	NCKAP1	Filtered	Filtered	Filtered	Filtered	Filtered	Filtered	Filtered	Filtered	Filtered	0.687607	0.68486	Filtered	Filtered	Filtered	Filtered	Filtered	Filtered	Filtered	Filtered	Filtered	664.544	969.969	1107.62	754.977	309.867	593.098	708.403	1422.24
AMTGVEQWPYR	P49368	CCT3	Filtered	Filtered	Filtered	Filtered	Filtered	Filtered	Filtered	0.686211	0.685226	Filtered	0.68486	0.68573	0.68763	0.686234	Filtered	Filtered	243.803	Filtered	Filtered	Filtered	737.49	2201.37	314.075	682.291	311.545	708.819	620.927	1848.25
DFGHVQFVGSYK	O43854	EDIL3	0.714249	364.03	340.52	0.710953	0.709763	0.711708	Filtered	0.686211	0.685226	0.687607	0.68486	0.68573	0.68763	0.686234	898.654	0.702667	1065.67	302.366	0.702118	Filtered	392.448	1014.41	706.008	1365.65	311.549	392.306	1346.87	375.366
PSADPELALALR	P55036	PSMD4	Filtered	Filtered	Filtered	Filtered	Filtered	Filtered	2101.3	Filtered	Filtered	0.68763	Filtered	Filtered	Filtered	Filtered	Filtered	Filtered	Filtered	Filtered	Filtered	Filtered	Filtered	1.01065	1.00861	1.00562	314.185	1.05876	348.066	344.285
SGYHQSASEHGLVVIAPDTSPR	P10768	ESD	Filtered	Filtered	Filtered	Filtered	Filtered	Filtered	2831.98	0.686199	428.324	Filtered	Filtered	Filtered	0.68763	Filtered	Filtered	Filtered	Filtered	Filtered	Filtered	Filtered	1.02149	305.213	1.00861	1.00562	314.198	1.05875	1.05341	1.03765
GDVTAEEAAGASPAK	P49006	MARCKSL1	Filtered	Filtered	Filtered	Filtered	Filtered	Filtered	Filtered	0.686199	0.685226	0.687618	0.684849	Filtered	0.68763	Filtered	Filtered	0.702667	0.703331	0.702747	Filtered	Filtered	1.02149	1.01065	885.291	1.00562	314.291	1.05875	693.18	1.03765
FSLIDLAGNER	O00139	KIF2A	0.714249	Filtered	Filtered	Filtered	Filtered	Filtered	Filtered	0.686211	0.685226	Filtered	Filtered	Filtered	Filtered	Filtered	Filtered	Filtered	358.092	0.702736	0.702118	0.702347	1.02148	1586.39	448.896	1264.26	315.078	1251.07	813.269	658.758
VLETAEDIQER	Q13813	SPTAN1	0.714249	0.714306	Filtered	Filtered	0.709774	Filtered	Filtered	0.686199	Filtered	0.687618	Filtered	Filtered	0.68763	0.686234	750.992	0.702667	0.703331	0.702747	345.118	0.702335	1463.47	549.872	524.063	830.076	316.117	503.317	759.497	1043.08
LLEVSDDPQVLAVAAHDVGEYVR	Q9UI12	ATP6V1H	490.803	0.714317	456.231	508.42	584.502	2011.27	Filtered	0.686211	0.685226	Filtered	Filtered	Filtered	Filtered	Filtered	Filtered	Filtered	Filtered	173.225	Filtered	Filtered	328.078	1.01065	Filtered	1.00562	317.756	Filtered	Filtered	Filtered
ITNVLQNPDLALR	Q00610	CLTC	Filtered	Filtered	Filtered	Filtered	Filtered	Filtered	Filtered	Filtered	Filtered	0.687607	Filtered	Filtered	0.68763	0.686234	Filtered	768.098	Filtered	Filtered	Filtered	Filtered	1187.74	790.347	1710.3	875.971	318.344	1.05876	386.081	1.03764
SLDFLIELLHKDQLDETVNVEPLTK	Q14203	DCTN1	Filtered	Filtered	Filtered	Filtered	Filtered	Filtered	2190.52	0.686211	0.685226	Filtered	Filtered	Filtered	0.68763	Filtered	Filtered	Filtered	Filtered	Filtered	Filtered	Filtered	1.02148	Filtered	1.00861	285.749	320.032	316.76	Filtered	1.03764
GVPQIEVTFEIDVNGILR	P11021	HSPA5	Filtered	Filtered	Filtered	Filtered	Filtered	Filtered	3242.08	1279.94	763.358	0.687607	0.68486	317.483	322.85	0.652908	Filtered	Filtered	Filtered	Filtered	Filtered	Filtered	Filtered	Filtered	Filtered	Filtered	320.602	Filtered	Filtered	Filtered
GSLGGGFSSGGFSGGSFSR	P13645	KRT10	340.465	Filtered	378.471	Filtered	Filtered	Filtered	0.714294	Filtered	Filtered	Filtered	Filtered	Filtered	0.68763	Filtered	2412.4	968.632	692.92	913.072	Filtered	Filtered	1.02148	349.114	605.683	1.00562	320.657	645.227	1.05341	1036.71
ALESPERPFLAILGGAK	P00558	PGK1	Filtered	Filtered	Filtered	0.710953	Filtered	0.711708	0.714294	0.686211	0.685226	0.687607	0.68486	0.68573	0.68763	0.686234	Filtered	388.796	0.703331	589.921	Filtered	278.289	1.02148	1.01065	295.961	1360.71	322.748	469.139	1.05341	626.092
RPPASDGLDLSQAAAR	Q16352	INA	Filtered	0.714306	0.714787	0.710953	0.709774	0.711708	Filtered	0.686199	0.685226	0.687618	0.684849	0.685719	0.68763	0.686234	Filtered	Filtered	1004.72	643.462	420.861	Filtered	810.536	Filtered	1158.2	331.533	323.221	319.808	846.468	1224.9
LGADVTAVEFLGHVGGVGIDMEISK	P09622	DLD	1614.18	1532	1108.14	1403.64	629.305	0.711708	723.842	0.686211	Filtered	Filtered	Filtered	Filtered	Filtered	Filtered	Filtered	Filtered	Filtered	427.725	Filtered	513.677	1.02148	299.418	1.00861	286.361	324.437	Filtered	Filtered	1.03764
HNHDLSSYQDTIQQLENELR	P07197	NEFM	Filtered	0.714317	0.714775	388.173	Filtered	0.711708	Filtered	0.686211	0.685226	0.68763	0.68486	Filtered	0.68763	0.686234	1038.58	958.408	1407.13	0.702736	358.652	534.591	Filtered	Filtered	1.00861	1.00562	325.827	Filtered	Filtered	Filtered
LGGHGPSFPLK	P13010	XRCC5	Filtered	Filtered	Filtered	Filtered	Filtered	Filtered	Filtered	Filtered	Filtered	Filtered	Filtered	Filtered	Filtered	Filtered	Filtered	Filtered	Filtered	Filtered	Filtered	Filtered	995.185	1354.01	448.504	929.903	326.361	1.05875	1086.58	Filtered
GGGGGGLGSGGSIRSS	P35527	KRT9	Filtered	Filtered	Filtered	Filtered	Filtered	Filtered	0.714306	Filtered	0.685226	0.687618	0.684849	0.685719	0.68763	0.686234	Filtered	Filtered	Filtered	Filtered	Filtered	Filtered	1.02149	Filtered	Filtered	5437.08	326.416	1.05875	Filtered	317.144
AAPGVDLTQL	P13645	KRT10	966.965	Filtered	716.294	9907.02	645.58	Filtered	Filtered	Filtered	Filtered	Filtered	Filtered	Filtered	Filtered	Filtered	373.144	Filtered	Filtered	Filtered	Filtered	355.023	Filtered	Filtered	Filtered	Filtered	327.254	Filtered	Filtered	Filtered
SPSDSGYSYETIGK	P46821	MAP1B	0.714249	0.714317	0.714787	0.710953	0.709774	321.644	Filtered	0.686199	0.685226	0.687618	0.684849	0.685719	0.68763	0.686234	385.125	0.702667	0.703331	457.388	0.702118	0.702335	908.363	429.975	1.00861	394.513	328.382	764.292	1010.99	1.03765
LESEHPDQAQAILSR	Q01082	SPTBN1	0.714249	0.714306	0.714787	0.710953	0.709774	Filtered	0.714306	0.686199	0.685226	0.687618	0.684849	0.685719	0.68763	0.686234	1746.76	1438.92	847.419	379.592	1067.96	654.665	1264.28	707.388	1852.12	961.243	330.199	993.291	844.71	393.319
LHEEEIQELQAQIQEQHVQIDVD	P08670	VIM	Filtered	Filtered	Filtered	Filtered	Filtered	Filtered	1751.01	Filtered	Filtered	Filtered	Filtered	Filtered	Filtered	Filtered	Filtered	Filtered	Filtered	Filtered	Filtered	Filtered	1.02148	Filtered	Filtered	Filtered	332.086	Filtered	Filtered	Filtered
ADKPDMGEIASFDK	P63313	TMSB10	Filtered	Filtered	0.714775	Filtered	Filtered	604.244	353.802	Filtered	Filtered	0.687607	0.68486	0.68573	0.68763	0.686234	Filtered	Filtered	Filtered	Filtered	Filtered	Filtered	1.02148	1.01065	349.259	328.946	333.141	456.161	1.05341	852.434
SEWSDLLSDLQK	P08237	PFKM	0.714249	0.714317	Filtered	Filtered	Filtered	Filtered	Filtered	Filtered	Filtered	Filtered	Filtered	Filtered	Filtered	Filtered	Filtered	363.273	364.851	Filtered	0.702118	0.702347	267.112	1.01065	1.00861	1.00562	333.467	1.05876	Filtered	1.03764
YLAEKYEWDVAEAR	P13639	EEF2	Filtered	Filtered	Filtered	Filtered	Filtered	Filtered	3919.28	357.688	0.685226	0.68763	0.68486	317.853	0.68763	0.686234	Filtered	Filtered	Filtered	Filtered	Filtered	Filtered	1.02148	1.01065	341.286	1.00562	334.16	1.05876	1.05341	524.95
GGDDSFNTFFSETGAGK	Q71U36	TUBA1A	Filtered	Filtered	0.714775	Filtered	Filtered	Filtered	1393.26	0.686211	Filtered	Filtered	Filtered	Filtered	Filtered	0.686234	Filtered	Filtered	Filtered	Filtered	Filtered	Filtered	1.02148	1.01065	1.00861	1.00562	334.177	Filtered	460.445	387.425
VDSPTVTTTLK	Q07866	KLC1	0.714249	Filtered	Filtered	Filtered	0.709774	Filtered	Filtered	0.686199	Filtered	0.687618	Filtered	0.685719	0.68763	Filtered	Filtered	367.202	0.703331	836.548	0.702129	0.702335	996.49	1731.94	1824.33	1.00562	334.595	1717.98	1532.27	1253.99
EEAADLSSLK	Q9BRX8	PRXL2A	324.053	Filtered	0.714787	Filtered	Filtered	0.711708	Filtered	Filtered	Filtered	Filtered	Filtered	Filtered	0.68763	Filtered	603.899	1405.81	Filtered	0.702747	457.992	Filtered	1278.37	1034.71	400.601	1061.54	336.335	488.43	1002.87	688.344
SKGKIYPVG	Q15517	CDSN	Filtered	Filtered	Filtered	Filtered	Filtered	Filtered	Filtered	Filtered	Filtered	Filtered	0.684849	Filtered	0.68763	Filtered	Filtered	Filtered	Filtered	Filtered	Filtered	Filtered	281.651	Filtered	Filtered	4332.22	337.963	Filtered	Filtered	Filtered
WNTEDKVSHVSTGGGASLELLEGK	P00558	PGK1	Filtered	Filtered	Filtered	Filtered	Filtered	Filtered	3314.64	0.686211	0.685226	0.68763	Filtered	0.68573	426.709	0.686234	Filtered	Filtered	Filtered	Filtered	Filtered	Filtered	400.361	1.01065	339.154	1052.05	338.96	1.05876	514.505	1.03764
HTSVQTTSSGSGPFTDVR	P02751	FN1	0.714249	0.714317	0.714787	Filtered	Filtered	0.711708	Filtered	0.686199	0.685226	Filtered	Filtered	0.685719	0.68763	0.686234	Filtered	Filtered	0.703331	Filtered	Filtered	Filtered	613.661	1.01066	833.929	1.00562	340.554	1.05875	1.05341	462.221
ALDGAFTEENR	Q9Y490	TLN1	Filtered	348.86	0.714787	Filtered	0.709774	0.711708	Filtered	0.686199	0.685226	0.687618	Filtered	Filtered	0.68763	Filtered	Filtered	0.702667	Filtered	Filtered	Filtered	Filtered	1.02149	936.897	1.00861	532.778	341.933	329.407	1.05341	372.376
DYFLFNPVTDIEEIIR	Q6NUK1	SLC25A24	1530.77	1822.09	2874.33	0.710953	1036.29	649.053	Filtered	Filtered	Filtered	Filtered	Filtered	Filtered	Filtered	Filtered	Filtered	Filtered	Filtered	Filtered	Filtered	Filtered	390.451	Filtered	Filtered	Filtered	343.72	Filtered	Filtered	Filtered
PPAENSSAPEAEQGGAE	P67809	YBX1	0.714249	0.714306	0.714787	0.710953	993.872	0.711708	Filtered	0.686199	0.685226	0.687618	0.684849	Filtered	Filtered	Filtered	3659.01	4010.41	5666.55	5265.77	3759.89	2349.36	Filtered	1.01065	Filtered	1.00562	344.666	Filtered	Filtered	1.03765
FAHTNVESLVNEYDDNGEGIILFR	P30101	PDIA3	1712.39	1643.83	1572.92	1471.06	1578.77	2078.11	Filtered	Filtered	Filtered	Filtered	Filtered	Filtered	Filtered	Filtered	Filtered	Filtered	Filtered	Filtered	Filtered	Filtered	Filtered	Filtered	Filtered	Filtered	345.185	Filtered	Filtered	Filtered
IDEAILITWTK	P19367	HK1	362.361	0.714317	Filtered	Filtered	0.709763	0.711708	410.174	0.686211	364.05	0.687607	0.68486	Filtered	0.68763	0.686234	382.744	0.702667	0.703331	0.702736	Filtered	0.702347	494.453	1.01065	197.839	1.00562	345.37	399.48	112.181	326.742
TRPVVAAGAVGLAQR	P11310	ACADM	Filtered	Filtered	0.714787	Filtered	Filtered	Filtered	Filtered	0.686199	0.685226	Filtered	Filtered	Filtered	Filtered	Filtered	0.7038	0.702667	0.703331	0.702747	322.366	0.702335	457.961	1.01066	1278.48	1138.69	345.645	411.925	1.05341	1165.99
LGDLYEEEMRELRR	P08670	VIM	Filtered	Filtered	Filtered	Filtered	Filtered	Filtered	3759.1	Filtered	Filtered	Filtered	Filtered	0.685719	0.68763	Filtered	Filtered	Filtered	Filtered	Filtered	Filtered	Filtered	Filtered	1.01065	Filtered	Filtered	346.643	Filtered	Filtered	Filtered
FDLMYAK	Q71U36	TUBA1A	0.714249	Filtered	0.714775	0.710953	Filtered	0.711708	0.714294	0.686211	0.685226	0.687607	0.68486	0.68573	0.68763	0.686234	510.542	310.545	311.972	0.702736	422.276	0.702347	668.219	654.467	1218.15	1146.08	347.514	469.081	1073.77	926.21
AVVYSNTIQSIIAIIR	P63096	GNAI1	295.281	1003.07	1827.04	747.128	845.464	907.383	Filtered	Filtered	Filtered	Filtered	Filtered	Filtered	Filtered	0.686234	Filtered	319.728	0.703331	Filtered	Filtered	547.451	1.02148	Filtered	1.00861	1.00562	347.778	Filtered	1.05341	Filtered
NLPIYSEEIVEMYK	P35579	MYH9	0.714249	Filtered	Filtered	0.710953	Filtered	Filtered	2570.85	Filtered	Filtered	Filtered	Filtered	Filtered	Filtered	Filtered	Filtered	Filtered	205.276	Filtered	Filtered	Filtered	341.577	1.01065	1.00861	1.00562	347.919	345.82	427.52	1.03764
ALDDMISTLK	P49368	CCT3	0.714249	0.714317	Filtered	0.710953	0.709763	0.711708	293.976	0.686211	0.685226	0.687607	Filtered	Filtered	0.68763	Filtered	453.725	837.8	0.703331	0.702736	0.702118	0.702347	932.048	1147.67	993.368	1.00562	349.531	831.713	1062.38	789.61
FSFGLLDLPFR	A6NHR9	SMCHD1	Filtered	Filtered	Filtered	Filtered	Filtered	Filtered	Filtered	Filtered	Filtered	Filtered	Filtered	Filtered	0.687653	Filtered	Filtered	Filtered	Filtered	Filtered	Filtered	Filtered	Filtered	486.366	Filtered	647.729	349.854	1.05876	1310.03	373.853
TAHSFEQVLTDITDAIK	O15075	DCLK1	1543.11	2347.76	1613.03	1044.6	Filtered	314.747	Filtered	Filtered	Filtered	Filtered	Filtered	Filtered	Filtered	Filtered	Filtered	684.012	Filtered	0.702736	Filtered	Filtered	Filtered	Filtered	Filtered	1.00562	351.358	Filtered	Filtered	Filtered
NRPSSGSLIQVVTTEGR	P09417	QDPR	Filtered	Filtered	Filtered	Filtered	Filtered	Filtered	Filtered	Filtered	0.685226	0.687607	Filtered	Filtered	Filtered	Filtered	Filtered	Filtered	Filtered	Filtered	Filtered	Filtered	727.272	1284.58	807.225	800.386	351.513	1087.55	381.596	1030.64
FVIGGPQGDAGLTGR	P31153	MAT2A	Filtered	Filtered	Filtered	Filtered	Filtered	Filtered	417.427	0.686211	Filtered	0.68763	0.68486	0.68573	0.68763	Filtered	Filtered	Filtered	0.703331	Filtered	Filtered	0.702347	358.923	1127.17	1220.73	893.182	351.574	2022.25	726.08	1097.1
PAPATTFAHLDATTVLSR	P06576	ATP5F1B	Filtered	0.714317	0.714775	0.710953	0.709763	0.711708	8443.03	0.686211	0.685226	0.687607	0.68486	0.68573	Filtered	Filtered	Filtered	Filtered	Filtered	Filtered	Filtered	Filtered	1.02148	777.879	1.00861	1.00562	353.547	Filtered	1.05341	1.03764
KLDGETTDLQDQIAELQAQIDELK	P35580	MYH10	0.714249	484.732	1744.51	342.578	0.709763	460.472	Filtered	Filtered	Filtered	0.687607	0.68486	Filtered	0.68763	Filtered	0.703789	Filtered	Filtered	Filtered	Filtered	Filtered	0.818264	Filtered	1.00861	1.00562	355.285	1.05874	510.116	1.03764
LSVEIWDWDR	P17252	PRKCA	Filtered	Filtered	Filtered	Filtered	Filtered	Filtered	0.714294	Filtered	Filtered	0.687607	Filtered	Filtered	0.68763	Filtered	Filtered	Filtered	Filtered	Filtered	Filtered	Filtered	1.02148	397.16	1.00861	335.748	355.287	1.05874	1022.7	785.214
QDGDQFYIK	P29762	CRABP1	Filtered	Filtered	Filtered	Filtered	Filtered	Filtered	Filtered	0.686205	Filtered	0.687618	0.684849	0.685719	0.68763	Filtered	Filtered	Filtered	0.703331	Filtered	Filtered	318.159	1.02149	1049.25	1093.17	452.816	356.771	Filtered	363.373	406.722
IEDGVLQFLVLLVAGR	P12111	COL6A3	844.972	0.714294	482.258	275.847	0.709763	Filtered	2979.07	0.686188	526.784	Filtered	Filtered	Filtered	Filtered	Filtered	Filtered	Filtered	Filtered	Filtered	Filtered	Filtered	Filtered	Filtered	Filtered	Filtered	357.373	Filtered	Filtered	Filtered
IVYGHLDDPASQEIER	Q99798	ACO2	0.714249	Filtered	0.714775	0.710953	Filtered	0.711708	361.132	0.686211	0.685226	0.68763	0.68486	0.68573	0.68763	0.686234	Filtered	584.452	Filtered	Filtered	0.702118	0.702347	392.155	1378.47	1786.62	652.576	358.204	1892.07	1096.39	924.515
PVLLTEAPLNPK	P60709	ACTB	Filtered	Filtered	Filtered	Filtered	Filtered	Filtered	3562.19	0.686211	Filtered	0.687607	Filtered	Filtered	Filtered	Filtered	Filtered	Filtered	0.703331	Filtered	Filtered	Filtered	Filtered	366.107	Filtered	Filtered	359.898	Filtered	Filtered	Filtered
ISGLGLTPEQK	O95831	AIFM1	Filtered	Filtered	Filtered	Filtered	Filtered	Filtered	Filtered	Filtered	Filtered	Filtered	Filtered	0.68573	0.68763	0.686234	Filtered	205.92	Filtered	Filtered	648.489	Filtered	736.052	1.01065	650.513	912.224	359.98	666.245	1608.75	1501.16
LGADAVGMSTVPEVIVAR	P00491	PNP	Filtered	Filtered	Filtered	Filtered	Filtered	Filtered	3247.1	Filtered	Filtered	Filtered	Filtered	Filtered	Filtered	Filtered	Filtered	Filtered	Filtered	Filtered	Filtered	360.768	1.02148	1.01065	Filtered	Filtered	361.756	Filtered	1.05341	1.03764
MQVNAEEVVVGDLVEIK	P13637	ATP1A3	1032.49	952.806	1787.75	450.162	0.709763	383.004	Filtered	0.686211	0.685226	0.68763	0.68486	0.68573	Filtered	Filtered	306.471	Filtered	0.703331	385.834	Filtered	0.702347	1.02148	1.01065	1.00861	349.591	361.793	1.05876	1.05341	Filtered
HSQAVEELAEQLEQTKR	P35579	MYH9	Filtered	Filtered	Filtered	Filtered	Filtered	Filtered	1823.73	0.686211	0.685226	365.646	0.68486	0.68573	0.68763	343.211	Filtered	312.515	Filtered	Filtered	Filtered	0.702347	1442.9	906.397	937.157	525.918	362.131	934.485	508.908	903.346
LVVNFESDKLK	P21980	TGM2	0.714249	0.714317	0.714775	0.710953	0.709763	0.711708	0.714294	0.686211	Filtered	0.687607	0.68486	0.68573	0.68763	0.686234	Filtered	Filtered	Filtered	Filtered	0.702118	Filtered	575.153	1764.45	1609.51	1498.82	364.279	938.049	1338.1	796.999
PVQEAWAEDVDLR	P14618	PKM	Filtered	0.714317	Filtered	Filtered	Filtered	Filtered	11011.2	Filtered	Filtered	0.68763	Filtered	Filtered	Filtered	Filtered	Filtered	Filtered	Filtered	Filtered	Filtered	Filtered	425.032	360.188	1.00861	342.51	365.468	1.05874	385.204	372.682
FGAVFLWDSGSSVGEITGHNK	O75083	WDR1	496.631	Filtered	Filtered	Filtered	Filtered	Filtered	4450.26	246.692	0.685226	0.687607	Filtered	Filtered	0.68763	Filtered	Filtered	Filtered	Filtered	Filtered	Filtered	Filtered	Filtered	1.01065	Filtered	Filtered	366.561	Filtered	1.05341	Filtered
GGGGGLGSGGSIRSS	P35527	KRT9	Filtered	Filtered	Filtered	Filtered	Filtered	Filtered	Filtered	0.686199	0.685226	0.687618	0.684849	0.685719	Filtered	Filtered	Filtered	Filtered	Filtered	Filtered	Filtered	Filtered	1.02149	1.01065	1.00861	3295.55	368.064	Filtered	Filtered	Filtered
VLIDWINDVLVGER	Q9NVD7	PARVA	Filtered	Filtered	Filtered	Filtered	Filtered	Filtered	2652.3	0.686188	0.685226	424.791	Filtered	Filtered	Filtered	Filtered	Filtered	Filtered	Filtered	Filtered	Filtered	Filtered	Filtered	Filtered	Filtered	1.00562	368.251	Filtered	Filtered	Filtered
GIMNSFVNDIFER	O60814;P57053;P58876;P62807;Q5QNW6;Q93079;Q99877;Q99879;Q99880	H2BC12;H2BS1;H2BC5;H2BC4;H2BC18;H2BC9;H2BC15;H2BC14;H2BC13	Filtered	Filtered	Filtered	Filtered	Filtered	Filtered	5455.45	Filtered	Filtered	Filtered	Filtered	Filtered	Filtered	Filtered	Filtered	Filtered	444.372	Filtered	Filtered	Filtered	472.086	Filtered	340.275	675.906	368.759	806.793	362.848	850.845
TIDAHGLMVLPGGVDVHTR	O14531	DPYSL4	Filtered	Filtered	0.714775	Filtered	Filtered	Filtered	Filtered	Filtered	0.685226	Filtered	0.68486	Filtered	0.68763	0.686234	389.783	0.702667	Filtered	386.541	0.702118	0.702347	393.818	357.863	904.146	1.00562	368.963	924.444	385.85	320.753
NAILFETISLIIHYDSEPNLLVR	O95782	AP2A1	0.714249	Filtered	275.974	0.710953	Filtered	Filtered	7970.67	825.878	277.937	388.648	0.68486	Filtered	0.687653	0.686234	Filtered	Filtered	Filtered	Filtered	Filtered	Filtered	Filtered	Filtered	Filtered	Filtered	369.491	1.05876	Filtered	1.03766
RLAPITSDPTEATAVGAVEASFK	P14618	PKM	Filtered	Filtered	Filtered	Filtered	Filtered	Filtered	1321.65	0.686211	0.685226	Filtered	Filtered	0.68573	Filtered	Filtered	Filtered	Filtered	Filtered	Filtered	Filtered	Filtered	1.02148	1.01065	1.00861	900.677	369.581	1.05876	1.05341	Filtered
NMDPLNDNIATLLHQSSDK	P35579	MYH9	0.714249	403.657	465.494	0.710953	0.709763	0.711708	Filtered	0.686211	0.685226	0.687607	Filtered	0.68573	0.68763	0.686234	Filtered	Filtered	0.703331	477.955	Filtered	0.702347	2529.83	1861.31	736.089	1726.32	370.104	1438.85	583.969	1747.63
ELNVMFIETSAK	P20340	RAB6A	Filtered	Filtered	0.714775	Filtered	Filtered	Filtered	457.09	0.686211	Filtered	0.68763	0.68486	Filtered	0.68763	0.686234	Filtered	Filtered	Filtered	Filtered	Filtered	Filtered	819.234	724.361	355.266	523.471	370.492	914.95	430.237	1207.87
TFEHVTSEIGAEEAEEVGVEHLLR	P51665	PSMD7	2252.12	937.25	444.266	5.85436	Filtered	0.711708	2457.32	Filtered	0.685226	0.687607	Filtered	Filtered	Filtered	Filtered	Filtered	Filtered	Filtered	Filtered	Filtered	Filtered	Filtered	1.01065	1.00861	Filtered	373.099	1.05874	Filtered	1.03764
DYEEVGVD	Q71U36	TUBA1A	1671.25	960.185	1752.42	1528.2	1064.51	1285.46	Filtered	0.686211	Filtered	Filtered	Filtered	Filtered	Filtered	0.652039	2182.99	2808.32	1820.34	2038.43	1565.5	1527.91	376.047	Filtered	2681.95	1.00562	373.795	Filtered	Filtered	3382.45
TVSLLDENNVSSYLSK	P78527	PRKDC	Filtered	Filtered	Filtered	Filtered	Filtered	Filtered	Filtered	0.686211	0.685226	Filtered	0.68486	Filtered	0.68763	0.686234	Filtered	452.706	Filtered	Filtered	Filtered	0.702347	582.257	621.977	565.849	1560.34	375.415	1337.76	343.175	1.03764
GFGSRSLVNLG	P04264	KRT1	Filtered	Filtered	Filtered	Filtered	Filtered	Filtered	7040.67	Filtered	Filtered	Filtered	Filtered	Filtered	Filtered	Filtered	Filtered	Filtered	Filtered	Filtered	Filtered	Filtered	Filtered	Filtered	Filtered	325.35	376.242	Filtered	Filtered	Filtered
WAQLSEVLSWQFSSVTK	P42224	STAT1	Filtered	Filtered	Filtered	Filtered	Filtered	Filtered	2967.88	0.686211	294.526	0.687607	245.323	0.68573	Filtered	Filtered	Filtered	Filtered	Filtered	Filtered	Filtered	Filtered	1.02148	1.01065	Filtered	Filtered	376.873	1.05876	Filtered	Filtered
NQALNTDNYGHDLASVQALQR	Q13813	SPTAN1	Filtered	Filtered	0.714775	Filtered	Filtered	0.711708	Filtered	0.686211	Filtered	0.68763	0.68486	Filtered	0.68763	0.686234	1410.63	Filtered	0.703331	0.702736	Filtered	Filtered	1.02148	1.01065	1.00861	281.98	377.331	1.05876	Filtered	593.839
AGGGFGSRSLVNLGG	P04264	KRT1	Filtered	Filtered	Filtered	Filtered	Filtered	Filtered	4523.16	Filtered	Filtered	0.687607	Filtered	Filtered	Filtered	Filtered	Filtered	Filtered	Filtered	Filtered	Filtered	Filtered	Filtered	Filtered	Filtered	Filtered	378.65	1.05874	Filtered	Filtered
VVVVTGANTGIGK	Q8TC12	RDH11	Filtered	Filtered	0.714787	Filtered	Filtered	Filtered	0.714306	0.686199	0.685226	Filtered	Filtered	Filtered	0.68763	Filtered	Filtered	0.702667	Filtered	Filtered	0.702118	Filtered	1.02149	773.933	1839.52	1.00562	380.272	398.078	Filtered	1.03765
STLLELFGQIER	Q9Y2I8	WDR37	625.949	907.391	461.479	Filtered	Filtered	843.121	Filtered	0.686211	0.685226	0.687607	0.68486	Filtered	295.64	Filtered	625.731	314.968	296.543	Filtered	353.742	468.302	1312.31	1048.48	663.821	1080.95	380.282	1341.92	1348.2	1226.47
LKQEYFVVAATLQDIIR	P11216	PYGB	Filtered	Filtered	Filtered	Filtered	Filtered	Filtered	2183.14	0.686211	Filtered	0.68763	0.68486	0.68573	0.68763	Filtered	Filtered	Filtered	Filtered	Filtered	Filtered	Filtered	Filtered	1.01065	1.00861	1.00562	381.828	Filtered	1.05341	Filtered
ALQNIIPASTGAAK	P04406	GAPDH	410.821	Filtered	Filtered	0.710953	Filtered	Filtered	8914.86	Filtered	Filtered	Filtered	Filtered	Filtered	Filtered	Filtered	Filtered	Filtered	Filtered	Filtered	Filtered	Filtered	456.217	513.991	1150.22	605.215	382.358	468.211	428.289	853.515
ILQAVNFPFLVR	P22694	PRKACB	Filtered	Filtered	444.321	Filtered	Filtered	Filtered	0.714294	Filtered	Filtered	0.68763	Filtered	Filtered	0.68763	408.353	Filtered	Filtered	438.442	Filtered	336.394	0.702347	1316.93	1234.85	2025.53	461.14	382.642	350.771	1932.38	1212.42
STIEYVIQR	Q15437	SEC23B	Filtered	0.714317	Filtered	Filtered	554.938	Filtered	Filtered	Filtered	Filtered	Filtered	Filtered	Filtered	Filtered	Filtered	Filtered	Filtered	Filtered	Filtered	Filtered	Filtered	Filtered	Filtered	Filtered	1.00562	385.256	Filtered	Filtered	1.03764
YEELQVT	P35908	KRT2	993.693	0.714317	4926.45	3207.33	Filtered	Filtered	Filtered	Filtered	Filtered	Filtered	433.421	Filtered	Filtered	Filtered	Filtered	Filtered	Filtered	Filtered	Filtered	Filtered	Filtered	Filtered	Filtered	Filtered	385.602	Filtered	Filtered	Filtered
GGGFSSGGF	P13645	KRT10	0.714249	422.783	306.027	0.710953	465.64	Filtered	Filtered	Filtered	Filtered	0.687607	Filtered	Filtered	0.68763	Filtered	Filtered	Filtered	Filtered	Filtered	Filtered	Filtered	Filtered	Filtered	Filtered	Filtered	385.634	Filtered	Filtered	Filtered
VKVDPEIQN	P35908	KRT2	Filtered	Filtered	0.714787	Filtered	Filtered	Filtered	Filtered	Filtered	Filtered	Filtered	Filtered	Filtered	Filtered	Filtered	Filtered	Filtered	0.703331	0.702747	Filtered	Filtered	Filtered	Filtered	Filtered	496.809	388.425	Filtered	Filtered	Filtered
EPESILQVLSQMEK	P17174	GOT1	Filtered	381.862	Filtered	Filtered	Filtered	322.749	Filtered	0.686211	331.514	305.625	0.68486	0.68573	Filtered	Filtered	554.004	453.505	Filtered	1167.55	Filtered	Filtered	430.55	1.01065	512.352	822.176	388.485	384.319	928.915	358.507
GGFGSRSLVNLGG	P04264	KRT1	Filtered	Filtered	0.714775	0.710953	Filtered	Filtered	9300.44	Filtered	Filtered	Filtered	Filtered	Filtered	Filtered	Filtered	Filtered	Filtered	Filtered	Filtered	Filtered	Filtered	Filtered	Filtered	Filtered	338.558	389.62	276.909	Filtered	Filtered
SMDNNRSLDL	P04264	KRT1	2121.4	2756.75	815.075	387.765	0.709768	Filtered	Filtered	Filtered	Filtered	Filtered	Filtered	Filtered	Filtered	Filtered	Filtered	Filtered	Filtered	Filtered	Filtered	Filtered	Filtered	Filtered	Filtered	1046.66	390.106	Filtered	Filtered	Filtered
KLEGDSTDLSDQIAELQAQIAELK	P35579	MYH9	0.714249	911.964	2158.37	1935.94	1191.09	967.453	0.714294	0.686211	0.685226	319.023	0.68486	0.68573	0.68763	0.686234	Filtered	Filtered	0.635799	0.702736	Filtered	Filtered	1.02148	1.01065	1.00861	1.00562	391.268	1.05874	1.05341	1.03764
DFTVSAMHGDMDQK	P60842	EIF4A1	0.714249	0.714317	0.714775	0.710953	0.709763	0.711708	Filtered	0.686211	0.685226	0.687607	0.68486	0.68573	0.68763	0.686234	Filtered	0.702667	0.703331	0.702736	0.702118	0.702347	548.304	902.912	1.00861	1.00562	392.818	641.238	1454.21	727.858
SGVAYIAAPSGSAADK	P31939	ATIC	Filtered	Filtered	Filtered	Filtered	Filtered	Filtered	Filtered	0.686199	Filtered	0.687618	0.684849	Filtered	Filtered	Filtered	335.87	Filtered	528.099	0.702747	Filtered	400.137	547.085	1287.64	850.014	317.004	396.187	525.196	1.05339	883.964
VSDATGQMNLTK	P40121	CAPG	0.714249	Filtered	Filtered	Filtered	Filtered	Filtered	Filtered	0.686199	0.685226	0.687618	0.684849	0.685719	0.68763	0.686234	Filtered	Filtered	Filtered	Filtered	Filtered	Filtered	954.66	1869.62	392.436	893.085	397.775	1.05875	680.614	390.274
EQPLDEELKDAFQNAYLELGGLGER	P05023	ATP1A1	1415.7	198.944	1281.95	1636.1	0.709763	751.886	Filtered	Filtered	0.685226	0.687607	0.68486	Filtered	Filtered	Filtered	Filtered	Filtered	Filtered	Filtered	Filtered	Filtered	Filtered	1.01065	1.00859	Filtered	398.865	Filtered	1.05341	1.03766
SGFEPASLKEEVGEEAIVELVENGK	P35579	MYH9	799.984	425.088	531.242	0.710953	0.709763	0.711708	Filtered	Filtered	Filtered	Filtered	Filtered	Filtered	Filtered	Filtered	Filtered	Filtered	Filtered	Filtered	Filtered	Filtered	381.141	Filtered	Filtered	Filtered	399.553	Filtered	Filtered	613.156
KTFSHELSDFGLESTAGEIPVVAIR	P30101	PDIA3	Filtered	Filtered	Filtered	Filtered	Filtered	Filtered	2749.45	410.371	908.912	0.68763	Filtered	Filtered	0.68763	Filtered	Filtered	Filtered	Filtered	Filtered	Filtered	Filtered	Filtered	Filtered	456.117	737.828	403.348	Filtered	Filtered	Filtered
GVLFHSGGK	P43034	PAFAH1B1	Filtered	Filtered	Filtered	Filtered	Filtered	Filtered	Filtered	0.686199	0.685226	0.687618	0.684849	0.685719	0.68763	Filtered	Filtered	Filtered	Filtered	Filtered	Filtered	Filtered	509.78	897.16	818.985	913.527	403.435	1.05875	Filtered	1.03765
NLSPGAVESDVR	P53621	COPA	Filtered	Filtered	Filtered	Filtered	0.709774	Filtered	Filtered	0.686199	0.685226	0.687618	246.312	382.555	Filtered	0.686234	0.7038	397.099	295.653	Filtered	Filtered	1278.49	1077.33	1271.19	1915.7	1559.32	405.211	1100.18	954.13	776.798
SVEMHHEALSEALPGDNVGFNVK	P68104	EEF1A1	0.714249	0.714317	0.714775	Filtered	Filtered	0.711708	Filtered	0.686211	407.399	0.687607	382.276	0.68573	337.635	344.845	0.703789	509.152	433.389	0.702736	Filtered	0.702347	1007.01	666.469	604.831	1788.91	405.713	1397.07	1712.44	984.908
EDQFQLSLLAAMGNTQR	P53618	COPB1	Filtered	0.714317	257.073	Filtered	Filtered	Filtered	Filtered	Filtered	Filtered	Filtered	Filtered	Filtered	Filtered	Filtered	Filtered	Filtered	Filtered	Filtered	Filtered	Filtered	1064.33	520.388	608.547	1042.17	405.797	Filtered	1623.16	Filtered
QMEQVAQFLK	Q01995	TAGLN	340.947	0.714317	0.714775	0.710953	0.709763	0.711708	267.028	Filtered	0.685226	0.687607	0.68486	0.68573	0.68763	0.686234	Filtered	Filtered	0.703331	Filtered	Filtered	Filtered	820.215	1165.69	1023.67	1120.11	405.867	412.66	467.616	889.521
GGGHVAQIYAIR	P62249	RPS16	Filtered	Filtered	Filtered	Filtered	Filtered	Filtered	Filtered	0.686199	Filtered	0.687618	Filtered	Filtered	Filtered	Filtered	Filtered	Filtered	0.703331	Filtered	Filtered	531.472	680.334	1243.93	2123.68	1574.94	406.129	455.775	1.05339	1122.47
HQAFEAELSANQSR	Q13813	SPTAN1	0.714249	Filtered	0.714787	Filtered	Filtered	Filtered	Filtered	Filtered	Filtered	Filtered	Filtered	Filtered	Filtered	Filtered	2768.2	463.279	363.334	366.797	412.237	Filtered	Filtered	1.01066	1.00861	Filtered	407.729	Filtered	Filtered	Filtered
EEIVDKYDLFVGSQATDFGEALVR	O43852	CALU	2192.43	2180.23	2043.76	1895.94	773.929	991.837	Filtered	Filtered	Filtered	Filtered	Filtered	Filtered	Filtered	Filtered	613.26	Filtered	Filtered	Filtered	Filtered	Filtered	Filtered	Filtered	Filtered	Filtered	409.036	Filtered	Filtered	Filtered
KGNVVFGEPITASLGIDGTHYWSK	Q14195	DPYSL3	501.058	756.786	Filtered	Filtered	Filtered	Filtered	Filtered	0.686211	0.685226	0.687607	0.68486	0.68573	0.68763	Filtered	Filtered	1632.89	1858.89	1168.9	851.07	455.616	316.581	1230.33	975.615	603.61	411.229	817.242	1.05341	789.894
VDVGKDQEFTVK	P21333	FLNA	0.714249	0.714306	0.714787	Filtered	0.709774	0.711708	0.714306	0.686199	0.685226	0.687618	0.684849	0.685719	0.68763	0.686234	Filtered	271.967	Filtered	0.702747	Filtered	0.702335	1100.67	425.674	1759.71	1103.39	411.813	862.537	1551.37	1035.15
GASQAGMLAPGTR	Q15417	CNN3	Filtered	Filtered	Filtered	Filtered	Filtered	Filtered	Filtered	Filtered	0.685226	Filtered	0.684849	Filtered	Filtered	Filtered	400.329	Filtered	385.428	Filtered	Filtered	Filtered	633.886	1342.35	983.746	998.386	412.065	337.072	1208.75	1469.38
FGAVWTGDNTAEWDHLK	Q14697	GANAB	Filtered	Filtered	Filtered	Filtered	Filtered	Filtered	2972.06	0.686211	Filtered	Filtered	Filtered	Filtered	Filtered	Filtered	Filtered	528.856	268.619	377.352	542.789	Filtered	695.318	534.757	894.775	421.18	412.592	864.215	1019.81	572.098
PLGGLNTIDILTAIR	O00429	DNM1L	Filtered	Filtered	Filtered	Filtered	Filtered	Filtered	1516.16	Filtered	Filtered	Filtered	Filtered	Filtered	Filtered	Filtered	Filtered	Filtered	Filtered	Filtered	Filtered	Filtered	Filtered	Filtered	Filtered	Filtered	412.803	Filtered	Filtered	Filtered
VQSGSESVIQEYVDLR	Q15149	PLEC	Filtered	Filtered	Filtered	Filtered	Filtered	Filtered	2640.04	Filtered	0.685226	0.687607	Filtered	Filtered	0.68763	0.686234	Filtered	Filtered	Filtered	Filtered	Filtered	Filtered	1.02148	1.01065	645.547	622.271	413.555	423.42	1419.47	817.758
HQLLEADISAHEDR	Q13813	SPTAN1	388.591	Filtered	0.714787	Filtered	0.709774	0.711708	Filtered	Filtered	Filtered	Filtered	0.684849	0.685719	0.68763	0.686234	7728.55	3688.85	4058.18	1908.38	2099.66	870.68	297.432	1.01066	1761.34	1.00562	413.675	1.05875	512.761	528.763
QSGEAFVELGSEDDVK	P52597	HNRNPF	Filtered	Filtered	Filtered	Filtered	Filtered	Filtered	Filtered	0.686211	Filtered	0.687607	Filtered	0.68573	Filtered	Filtered	393.691	Filtered	Filtered	Filtered	Filtered	Filtered	327.685	308.32	765.055	Filtered	413.807	974.43	524.354	736.79
TPSAAYLWVGTGASEAEK	P06396	GSN	Filtered	519.076	767.218	535.869	717.743	806.483	471.247	0.686211	Filtered	0.687607	0.68486	0.68573	0.68763	Filtered	Filtered	0.702667	700.484	Filtered	Filtered	Filtered	758.731	341.763	597.27	1.00562	414.032	849.854	655.524	975.662
MSINAEEVVVGDLVEVK	P05023	ATP1A1	436.476	429.6	1336.24	0.710953	Filtered	318.519	0.714294	Filtered	0.685226	0.687607	Filtered	Filtered	0.68763	Filtered	Filtered	Filtered	Filtered	Filtered	Filtered	Filtered	Filtered	Filtered	Filtered	Filtered	414.421	322.795	1.05341	464.371
GEWEAPQIANPR	P27824	CANX	Filtered	Filtered	282.853	Filtered	Filtered	Filtered	3691.48	Filtered	Filtered	Filtered	Filtered	Filtered	0.68763	Filtered	Filtered	Filtered	Filtered	Filtered	Filtered	Filtered	Filtered	Filtered	Filtered	1.00562	414.51	Filtered	Filtered	Filtered
QLLQLLTTYIVR	Q5T4S7	UBR4	Filtered	Filtered	Filtered	Filtered	Filtered	Filtered	Filtered	Filtered	0.685226	Filtered	Filtered	0.68573	0.68763	Filtered	Filtered	Filtered	Filtered	Filtered	Filtered	Filtered	297.135	1.01065	520.042	1538.77	416.242	1.05874	472.371	1.03764
EDEDDKTVLDLAVVLFETATLR	P14625	HSP90B1	3000.53	920.063	Filtered	Filtered	Filtered	Filtered	Filtered	Filtered	Filtered	Filtered	Filtered	Filtered	Filtered	Filtered	Filtered	Filtered	Filtered	Filtered	Filtered	Filtered	Filtered	1.01065	1.00859	Filtered	416.528	Filtered	Filtered	Filtered
LYQQHGAGLFDVTR	O14773	TPP1	347.151	0.714317	Filtered	Filtered	Filtered	Filtered	375.132	0.686211	0.685226	0.687607	0.68486	0.68573	0.68763	0.686234	Filtered	Filtered	Filtered	Filtered	Filtered	Filtered	1.02148	1231.25	2068.53	777.163	417.894	369.598	972.548	1967.11
STLQTMESDIYTEVR	Q07065	CKAP4	Filtered	0.714317	0.714775	Filtered	0.709763	0.711708	570.307	0.686211	0.685226	0.687607	0.68486	0.68573	0.68763	0.686234	Filtered	Filtered	Filtered	Filtered	Filtered	Filtered	1.02148	1.01065	309.534	1.00562	420.304	725.644	1.05341	307.947
DPSQQELPR	P49327	FASN	Filtered	Filtered	Filtered	Filtered	Filtered	Filtered	Filtered	0.686199	Filtered	Filtered	Filtered	Filtered	Filtered	Filtered	Filtered	Filtered	Filtered	Filtered	Filtered	Filtered	743.342	Filtered	952.934	433.089	420.367	399.789	366.868	1.03765
LVSIVDSLHLEMEEALTEQVAR	Q9BQG0	MYBBP1A	2045.6	1157.07	1000.6	359.342	561.09	0.711708	Filtered	Filtered	Filtered	Filtered	Filtered	Filtered	Filtered	Filtered	Filtered	Filtered	Filtered	Filtered	Filtered	Filtered	1.02148	Filtered	1.00861	Filtered	420.827	2287.96	491.426	1.03764
VGVVQFSNDVFPEFYLK	P12111	COL6A3	Filtered	381.385	Filtered	203.801	Filtered	469.725	2663.27	0.686211	Filtered	0.687607	0.68486	Filtered	Filtered	0.686234	Filtered	Filtered	Filtered	Filtered	Filtered	0.702347	1.02148	Filtered	Filtered	0.809498	420.92	Filtered	Filtered	Filtered
AEVEETLKR	Q9NP97	DYNLRB1	Filtered	Filtered	Filtered	Filtered	Filtered	Filtered	Filtered	Filtered	0.685226	Filtered	Filtered	Filtered	0.68763	Filtered	Filtered	Filtered	Filtered	Filtered	Filtered	305.644	868.801	1072.5	894.766	753.087	420.95	1127.85	1679.47	1236.69
TQMDGMSLLPILR	P15586	GNS	Filtered	Filtered	0.714775	Filtered	Filtered	Filtered	Filtered	0.686211	0.685226	Filtered	Filtered	Filtered	0.68763	Filtered	Filtered	Filtered	Filtered	0.702736	Filtered	Filtered	820.811	Filtered	499.102	1.00562	423.275	709.6	1018.04	862.61
KAVAISLPK	P50454	SERPINH1	Filtered	Filtered	Filtered	Filtered	Filtered	Filtered	Filtered	0.686199	0.685226	Filtered	Filtered	Filtered	0.68763	Filtered	Filtered	Filtered	Filtered	Filtered	Filtered	Filtered	352.833	1.01066	475.619	1370.19	424.309	752.409	Filtered	1.03765
GGGAFVQNSQPVAVR	P33176	KIF5B	Filtered	Filtered	Filtered	Filtered	Filtered	Filtered	Filtered	Filtered	0.685226	0.687618	0.684849	0.685719	Filtered	Filtered	Filtered	Filtered	Filtered	Filtered	Filtered	Filtered	377.384	482.974	1401.66	420.281	425.537	368.523	990.109	961.205
LVAEDIPLLFSLLSDVFPGVQYHR	Q14204	DYNC1H1	960.485	553.724	1209.21	1024.11	604.464	922.932	1100.22	0.686188	0.685226	0.687607	Filtered	Filtered	0.687653	0.686234	547.718	450.697	612.085	682.716	379.391	Filtered	1.0215	Filtered	Filtered	Filtered	428.472	1.05876	Filtered	1.03766
GVLPNIQAVLLPK	P0C0S8;P20671;Q96KK5;Q99878;Q9BTM1	H2AC11;H2AC7;H2AC12;H2AC14;H2AJ	Filtered	Filtered	Filtered	Filtered	Filtered	Filtered	4807.03	Filtered	Filtered	Filtered	Filtered	Filtered	Filtered	Filtered	Filtered	Filtered	Filtered	0.702736	Filtered	Filtered	1329.65	984.811	1678.12	1153.61	430.013	1099.17	1601.02	1327
SVDEVFDEVVQIFDKEG	P30085	CMPK1	351.631	306.561	470.799	744.752	0.709763	378.815	1360.7	0.686188	0.685226	0.687607	0.68486	0.68573	0.687653	0.686234	Filtered	Filtered	Filtered	Filtered	Filtered	Filtered	1.0215	1.01065	Filtered	1.00562	431.104	Filtered	Filtered	1.03766
AVDEAADALLK	Q16891	IMMT	Filtered	Filtered	Filtered	Filtered	Filtered	Filtered	Filtered	0.686211	314.788	Filtered	341.93	386.945	0.68763	0.686234	412.388	349.334	0.703331	Filtered	Filtered	Filtered	802.858	1897.06	2151.15	2239.13	431.865	1638.41	1874.28	1414.52
WTDENIDTVALK	Q14204	DYNC1H1	Filtered	Filtered	Filtered	Filtered	Filtered	Filtered	Filtered	0.686211	Filtered	0.687607	0.68486	0.68573	0.68763	Filtered	Filtered	Filtered	0.703331	Filtered	0.702118	362.798	732.792	681.825	487.647	Filtered	431.974	Filtered	1306.48	438.359
EEGILGFFAGLVPR	Q9Y6C9	MTCH2	2874.69	2730.14	3718.3	2490.73	2162.02	4312.24	Filtered	Filtered	Filtered	Filtered	Filtered	Filtered	0.687653	Filtered	590.319	Filtered	1273.31	1168.81	936.582	1185.14	Filtered	Filtered	1.00859	Filtered	433.919	Filtered	Filtered	1.03766
KPEDWDEEMDGEWEPPVIQNPEYK	P27797	CALR	1622.12	702.473	2025.7	1726.63	2702.87	4083.76	Filtered	Filtered	Filtered	Filtered	Filtered	Filtered	0.68763	Filtered	867.015	Filtered	446.439	Filtered	Filtered	358.973	910.497	1.01065	1.00861	406.248	434.169	1.05874	951.36	357.331
NIKKKQEAL	Q13813	SPTAN1	Filtered	Filtered	Filtered	Filtered	Filtered	Filtered	Filtered	0.686205	Filtered	0.687618	0.684849	0.685724	0.687635	0.686239	Filtered	Filtered	Filtered	Filtered	Filtered	Filtered	Filtered	Filtered	992.532	Filtered	436.059	5162.78	Filtered	6989.63
EEEAIQLDGLNASQIR	P14625	HSP90B1	Filtered	Filtered	Filtered	Filtered	Filtered	Filtered	Filtered	Filtered	Filtered	Filtered	0.68486	Filtered	0.68763	Filtered	305.688	Filtered	Filtered	906.061	Filtered	Filtered	426.716	1.01065	1444.63	656.215	436.297	889.187	949.137	1.03764
TEMSEVLTEILR	O43615	TIMM44	342.577	Filtered	0.714775	Filtered	Filtered	Filtered	0.714294	0.686211	0.685226	0.68763	0.68486	Filtered	0.68763	Filtered	246.623	443.538	0.703331	494.038	Filtered	360.715	2061.68	377.082	712.325	366.251	437.04	1882.15	1823.45	2458.91
LTSAVSSLPELLEK	Q8WVM8	SCFD1	Filtered	Filtered	Filtered	Filtered	Filtered	Filtered	0.714294	Filtered	0.685226	Filtered	Filtered	Filtered	Filtered	Filtered	Filtered	Filtered	412.503	Filtered	Filtered	Filtered	300.349	1.01065	304.013	1.00562	438.19	780.347	1.05341	1.03764
DLSSVQTLLTK	Q13813	SPTAN1	576.286	Filtered	705.602	0.710953	Filtered	0.711708	395.564	Filtered	0.685226	368.921	0.68486	0.68573	0.68763	Filtered	2846.63	1406.57	1734.1	482.439	662.557	Filtered	2778.01	3450.08	2650.58	2112.71	438.575	2281.43	3125.17	2891.67
MLDAEDIVNTARPDEK	O43707	ACTN4	0.714249	0.714317	0.714775	0.710953	0.709763	Filtered	Filtered	Filtered	0.685226	0.68763	0.68486	0.68573	0.68763	0.686234	Filtered	Filtered	Filtered	Filtered	Filtered	Filtered	1184.44	980.358	1191.93	705.494	438.778	1536.34	976.968	886.637
ALEHFTDLYDIK	Q00610	CLTC	0.714249	0.714317	0.714775	338.358	0.709763	0.711708	Filtered	0.686211	0.685226	0.68763	0.68486	0.68573	0.68763	0.686234	241.581	533.155	0.703331	0.702736	377.821	494.291	407.27	1.01065	744.95	1.00562	439.367	372.908	763.834	1.03764
ATEMVEVGADDDEGGAERGEAGDLR	Q6NZI2	CAVIN1	Filtered	Filtered	Filtered	Filtered	Filtered	Filtered	3304.19	0.686211	Filtered	0.687607	0.68486	Filtered	0.68763	0.686234	Filtered	Filtered	Filtered	Filtered	Filtered	Filtered	1.02148	1.01065	1.00861	Filtered	439.433	1.05874	394.083	Filtered
HGVYNPNKIFGVTTLDIVR	P40926	MDH2	Filtered	Filtered	Filtered	Filtered	Filtered	Filtered	3787.94	Filtered	Filtered	Filtered	Filtered	Filtered	0.68763	Filtered	Filtered	Filtered	Filtered	Filtered	Filtered	Filtered	1.02148	Filtered	357.939	Filtered	439.496	Filtered	387.662	Filtered
KLMVALAK	P07355	ANXA2	Filtered	Filtered	Filtered	Filtered	Filtered	Filtered	Filtered	Filtered	0.685226	0.687618	Filtered	Filtered	0.68763	Filtered	Filtered	Filtered	Filtered	Filtered	Filtered	Filtered	1275.54	2411.68	1374.08	1548.59	441.952	1925.14	595.317	940.088
ITDSAGHILY	P49755	TMED10	Filtered	Filtered	Filtered	Filtered	Filtered	Filtered	Filtered	Filtered	Filtered	Filtered	Filtered	Filtered	Filtered	Filtered	Filtered	Filtered	Filtered	Filtered	Filtered	Filtered	Filtered	Filtered	Filtered	1.00562	443.821	Filtered	Filtered	1.03764
LGLVFDDVVGIVEIINSKDVK	Q01518	CAP1	Filtered	Filtered	Filtered	Filtered	Filtered	Filtered	4008.71	792.528	828.246	0.687607	0.68486	0.68573	0.687653	0.686234	Filtered	Filtered	Filtered	Filtered	Filtered	Filtered	1.0215	1.01065	Filtered	1.00562	444.407	1.05876	1.05341	Filtered
HELTEISNVDVETQSGK	Q09666	AHNAK	Filtered	Filtered	Filtered	Filtered	Filtered	Filtered	4427.99	550.886	326.411	0.687618	0.684849	0.685719	0.68763	0.686234	Filtered	Filtered	Filtered	0.702736	Filtered	Filtered	441.266	1063.75	1.00861	357.397	444.581	764.357	337.743	393.289
STVGAGAYAYK	O95831	AIFM1	Filtered	Filtered	Filtered	Filtered	Filtered	Filtered	Filtered	Filtered	Filtered	0.687618	0.684849	0.685719	Filtered	0.686234	Filtered	Filtered	Filtered	Filtered	Filtered	Filtered	Filtered	Filtered	311.656	1.00562	445.609	1.05875	Filtered	500.857
LGLSTLGELKQNLSR	O43399	TPD52L2	Filtered	Filtered	Filtered	Filtered	Filtered	Filtered	3060.49	0.686211	0.685226	0.687607	Filtered	195.758	0.68763	Filtered	Filtered	Filtered	Filtered	Filtered	Filtered	Filtered	825.436	747.587	883.265	1.00562	446.082	590.879	576.808	1139.23
VIADNVKDWSK	P60174	TPI1	Filtered	Filtered	Filtered	Filtered	Filtered	Filtered	Filtered	0.686199	0.685226	0.687618	0.684849	0.685719	0.68763	0.686234	Filtered	Filtered	Filtered	Filtered	Filtered	Filtered	946.478	511.641	1310.62	1.00562	447.844	677.862	462.097	403.179
LGQMVLSGVDTVLGK	O60664	PLIN3	Filtered	Filtered	Filtered	Filtered	Filtered	Filtered	12102.5	Filtered	Filtered	Filtered	Filtered	Filtered	0.68763	Filtered	Filtered	Filtered	Filtered	Filtered	Filtered	Filtered	603.486	1.01065	1.00861	Filtered	454.169	1.05876	Filtered	593.992
ADTLTDEINFLR	P02538;P48668	KRT6A;KRT6C	Filtered	Filtered	Filtered	15109.1	Filtered	Filtered	Filtered	Filtered	Filtered	Filtered	Filtered	Filtered	0.68763	Filtered	2756.55	562.119	Filtered	397.544	Filtered	Filtered	Filtered	Filtered	Filtered	373.139	454.266	Filtered	519.271	467.324
EWYQETHEK	P46821	MAP1B	Filtered	Filtered	Filtered	Filtered	Filtered	Filtered	Filtered	0.686199	0.685226	Filtered	0.684849	0.685719	0.68763	0.686234	Filtered	Filtered	Filtered	Filtered	Filtered	Filtered	394.997	343.957	299.007	505.446	456.266	1.05875	1.05339	1179.37
ESEAVEWQQK	P26038	MSN	Filtered	Filtered	Filtered	Filtered	Filtered	Filtered	Filtered	Filtered	Filtered	0.687618	0.684849	Filtered	0.68763	Filtered	Filtered	Filtered	Filtered	Filtered	Filtered	Filtered	862.972	409.644	416.014	1.00562	457.615	1150.01	677.041	658.135
ADIQLLVYTIDDLIDK	Q9NUJ1	ABHD10	3017.04	3722.04	4203.23	3899.43	3585.6	2861.84	Filtered	Filtered	Filtered	Filtered	Filtered	Filtered	Filtered	Filtered	Filtered	Filtered	Filtered	Filtered	Filtered	Filtered	Filtered	Filtered	Filtered	Filtered	457.944	Filtered	Filtered	Filtered
IGLFADIELSR	P13796	LCP1	6143.76	5131.99	9184.13	7820.27	5032.62	7329.37	Filtered	286.663	279.921	0.68763	0.68486	0.68573	0.68763	0.686234	Filtered	0.702667	0.703331	0.702736	Filtered	257.763	Filtered	Filtered	724.966	Filtered	458.094	Filtered	534.754	Filtered
TWIEGLTGLSIGPDFQK	Q99439	CNN2	237.96	885.849	832.508	Filtered	461.802	0.711708	2778.34	207.142	425.17	0.687607	0.68486	0.68573	0.68763	0.686234	Filtered	Filtered	Filtered	Filtered	306.887	339.529	450.17	765.402	1133.2	744.463	459.153	775.162	341.377	1.03764
ALEHFTDLYDIK	Q00610	CLTC	0.714249	0.714317	Filtered	0.710953	0.709763	0.711708	Filtered	0.686211	0.685226	0.68763	0.68486	0.68573	0.68763	0.686234	0.703789	0.702667	0.703331	Filtered	0.702118	0.702347	759.172	1.01065	478.892	486.996	460.344	816.502	799.888	1.03764
NLLHVTDTGVGMTREELVK	P14625	HSP90B1	Filtered	Filtered	Filtered	Filtered	Filtered	Filtered	1871.27	0.686211	0.685226	0.687607	0.68486	0.68573	0.68763	0.686234	Filtered	Filtered	Filtered	Filtered	Filtered	Filtered	1.02148	1.01065	716.223	367.632	461.131	894.895	1.05341	1.03764
DVLLQVDDER	P35579	MYH9	Filtered	0.714317	Filtered	Filtered	Filtered	772.23	Filtered	0.686211	Filtered	Filtered	Filtered	0.68573	Filtered	Filtered	Filtered	Filtered	Filtered	Filtered	Filtered	Filtered	1.02148	678.531	Filtered	Filtered	461.759	1038.68	1433.09	1237.94
HTLVEADIGIQAER	Q01082	SPTBN1	Filtered	0.714317	0.714775	Filtered	Filtered	Filtered	823.038	Filtered	Filtered	Filtered	Filtered	Filtered	Filtered	Filtered	75591.5	34153.5	23685.7	13516.3	11504.1	7497.94	351.397	Filtered	Filtered	293.648	462.472	Filtered	Filtered	456.244
GGGGGGLGSGGSIR	P35527	KRT9	Filtered	Filtered	Filtered	Filtered	Filtered	Filtered	0.714306	0.686199	Filtered	0.687618	0.684849	0.685719	0.68763	0.686234	Filtered	Filtered	Filtered	Filtered	Filtered	Filtered	1.02149	1.01065	1.00861	921.295	463.004	301.236	1.05339	350.936
PHLVLDQLR	P35580	MYH10	Filtered	Filtered	Filtered	Filtered	Filtered	Filtered	3087.79	Filtered	Filtered	Filtered	Filtered	Filtered	Filtered	Filtered	Filtered	Filtered	Filtered	Filtered	Filtered	Filtered	309.594	1.01065	1.00861	851.535	463.778	1.05875	361.831	460.279
SRSGGGGGGGLGSGGSIRSSY	P35527	KRT9	3509.2	3998.08	3850.72	7802.73	8406.27	6524.51	339.372	Filtered	Filtered	Filtered	Filtered	Filtered	Filtered	Filtered	8332.68	6650.98	4953.2	2113.57	1506.45	1501.24	Filtered	1.01066	1.00861	14333.6	466.034	Filtered	Filtered	452
FAQHGTFEYEYSQR	P23246	SFPQ	Filtered	Filtered	Filtered	Filtered	Filtered	Filtered	Filtered	342.244	Filtered	Filtered	0.626352	Filtered	0.629814	Filtered	3475.15	1322.55	1537.88	1069.36	1407.61	1347.19	364.222	748.698	548.109	841.824	466.048	924.185	352.22	522.212
YVGEGMEEGEFSEAR	Q71U36	TUBA1A	442.275	0.714306	0.714787	358.917	616.73	366.162	Filtered	0.686199	0.685226	0.687618	0.684849	0.685719	0.68763	0.686234	Filtered	0.702667	373.21	207.217	547.031	370.458	469.925	483.109	1.00861	1253.85	468.656	1134.19	856.091	1277.04
VNPLSLVEIILHVVR	Q9UNM6	PSMD13	1616.65	0.714294	1755.17	1156.1	896.668	600.875	Filtered	0.686188	0.685226	0.687607	0.68486	0.68573	Filtered	0.686234	316.36	Filtered	Filtered	Filtered	Filtered	Filtered	1.0215	1.01065	1.00859	1.00562	469.411	Filtered	1.05341	Filtered
VTGQHQGYGFVEFLSEEDADYAIK	Q15427	SF3B4	Filtered	Filtered	Filtered	Filtered	Filtered	Filtered	0.714294	Filtered	Filtered	Filtered	Filtered	Filtered	Filtered	Filtered	448.988	Filtered	Filtered	Filtered	Filtered	Filtered	Filtered	Filtered	Filtered	279.066	472.621	1.05874	Filtered	Filtered
KHLEINPDHSIIETLR	P07900	HSP90AA1	Filtered	Filtered	Filtered	Filtered	Filtered	Filtered	0.7143	0.686211	0.685226	0.687607	Filtered	Filtered	0.68763	0.686234	Filtered	Filtered	Filtered	Filtered	Filtered	Filtered	1.02148	447.518	699.445	Filtered	475.711	1574.36	1.05341	1182.54
NVDVEFFK	P46821	MAP1B	Filtered	Filtered	Filtered	Filtered	Filtered	Filtered	Filtered	0.686211	0.685226	0.68763	0.68486	0.68573	0.68763	0.686234	Filtered	823.034	Filtered	Filtered	377.309	731.681	1.02148	1.01065	1.00861	1.00562	477.119	1.05874	Filtered	1.03764
AEAGPEGVAPAPEGEK	Q9Y4L1	HYOU1	0.714249	440.084	Filtered	Filtered	0.709774	Filtered	337.348	0.686199	0.685226	Filtered	0.684849	0.685719	0.68763	0.686234	Filtered	337.645	0.703331	383.18	Filtered	546.737	1057.35	1669.5	1031.17	1482.32	478.724	802.509	1294.33	1752.41
FLGDIEVWDQAEK	P26639	TARS1	Filtered	Filtered	Filtered	Filtered	Filtered	Filtered	0.714294	Filtered	0.685226	0.687607	Filtered	Filtered	0.68763	Filtered	Filtered	Filtered	Filtered	Filtered	Filtered	0.702347	731.118	1208.4	Filtered	1389.08	479.94	1954.52	3082.86	1108.21
NSYVAGQYDDAASYQR	P11413	G6PD	Filtered	Filtered	0.714787	0.710953	0.709774	0.711708	1894.43	330.945	335.059	0.687618	702.644	Filtered	0.68763	0.686234	Filtered	Filtered	Filtered	Filtered	311.862	Filtered	1764.91	2003.14	891.63	397.166	480.729	1.05875	1857.69	1180.34
LDPHNHVLYSNR	P31948	STIP1	Filtered	Filtered	Filtered	Filtered	0.709774	Filtered	0.714306	Filtered	0.685226	0.687618	Filtered	0.685719	Filtered	0.686234	Filtered	Filtered	Filtered	Filtered	Filtered	Filtered	342.894	1420.76	526.737	710.649	481.984	475.149	Filtered	383.723
ALQAAYGASAPSVTSAALR	O43488	AKR7A2	Filtered	Filtered	Filtered	Filtered	Filtered	Filtered	1066.72	0.686211	0.685226	0.687607	0.68486	0.68573	0.68763	0.686234	Filtered	Filtered	Filtered	Filtered	317.379	Filtered	438.68	1.01065	1731.14	1594.13	482.857	478.266	1035.64	440.84
SPAGLQVLNDYLADK	P24534	EEF1B2	388.003	0.714317	Filtered	Filtered	0.709763	Filtered	Filtered	0.686211	0.685226	0.68763	0.68486	0.68573	0.68763	0.686234	Filtered	0.702667	0.703331	304.417	388.254	0.702347	1130.94	2171.06	1633.41	1556.92	484.819	1235.58	2183.8	2041.18
VPSTEAEALASSLMGLFEK	P50395	GDI2	0.714249	0.714317	610.305	833.678	415.246	1672.5	Filtered	Filtered	Filtered	0.687607	0.68486	0.68573	Filtered	Filtered	Filtered	Filtered	Filtered	Filtered	Filtered	Filtered	1.02148	Filtered	1.00861	1.00562	485.389	1.05876	1.05341	383.148
GPGTSFEFALAIVEALNGK	Q99497	PARK7	0.714249	0.714294	0.714798	1611.14	0.709763	492.41	857.925	0.686188	0.685226	0.687607	0.68486	Filtered	Filtered	0.686234	Filtered	Filtered	Filtered	Filtered	Filtered	Filtered	Filtered	1.01065	1.00859	Filtered	485.418	1.05876	1.05341	1.03766
YYITIIDAPGHR	Q05639	EEF1A2	224.779	0.714317	0.714775	0.710953	0.709763	0.711708	Filtered	0.686211	0.685226	0.687607	0.68486	0.68573	0.68763	0.686234	947.478	663.968	323.398	0.702736	1478.18	381.49	1426.56	1141.88	1252.12	1574.88	485.584	1404.57	1762.3	1137.15
YEEIDNAPEER	P49411	TUFM	Filtered	Filtered	Filtered	Filtered	Filtered	Filtered	Filtered	0.686199	0.685226	Filtered	Filtered	Filtered	0.68763	Filtered	Filtered	0.702667	1110.57	Filtered	Filtered	366.262	855.091	1.01066	1342.06	724.151	486.618	433.186	492.418	453.23
LALTMDLAPLLLAAR	Q6P1X6	C8orf82	Filtered	Filtered	Filtered	Filtered	Filtered	Filtered	Filtered	425.029	349.333	Filtered	Filtered	Filtered	0.68763	Filtered	407.886	418.974	Filtered	534.666	334.459	654.151	453.023	1272.72	2087.53	649.16	488.099	993.306	1712.38	733.616
VLDFEHFLPMLQTVAK	P60660	MYL6	Filtered	Filtered	Filtered	Filtered	Filtered	Filtered	2618.83	0.686211	Filtered	Filtered	Filtered	Filtered	0.68763	0.686234	Filtered	Filtered	Filtered	Filtered	Filtered	Filtered	Filtered	378.327	1.00861	Filtered	488.113	Filtered	1.05341	Filtered
KFDLGQDVIDFTGHALALYR	P50395	GDI2	760.734	579.97	315.161	371.024	Filtered	0.711708	2683.23	0.686211	0.685226	0.68763	0.68486	0.68573	0.68763	0.686234	Filtered	Filtered	Filtered	Filtered	Filtered	Filtered	331.21	1.01065	Filtered	396.807	489.054	1.05876	1.05341	Filtered
ASASYHISNLLEK	Q86VP6	CAND1	Filtered	Filtered	Filtered	Filtered	0.709763	Filtered	Filtered	0.686211	0.685226	380.091	0.68486	0.68573	0.68763	0.686234	Filtered	0.702667	Filtered	0.702736	0.702118	Filtered	652.641	1222.19	671.445	1.00562	491.585	1510.22	1513.74	335.034
MDKNELVQK	P63104	YWHAZ	Filtered	Filtered	Filtered	Filtered	Filtered	Filtered	0.714306	0.686199	0.685226	0.687618	0.684849	0.685719	0.68763	0.686234	Filtered	Filtered	Filtered	Filtered	Filtered	Filtered	1.02149	684.092	1.00861	1001.22	495.994	1.05875	1.05341	388.643
NFATSLYSMIK	P08758	ANXA5	Filtered	Filtered	Filtered	Filtered	Filtered	Filtered	2235.84	0.686211	0.685226	Filtered	Filtered	Filtered	Filtered	Filtered	Filtered	Filtered	Filtered	Filtered	Filtered	Filtered	1118.09	387.978	1311.32	Filtered	496.846	1609.47	422.864	764.78
ALLDSQFSYQHAIEESVVLIYDPIK	O15372	EIF3H	749.091	413.128	0.714787	0.710953	0.709763	0.711697	1104.51	0.686211	0.685226	0.68763	Filtered	Filtered	Filtered	Filtered	0.703789	0.702667	Filtered	Filtered	Filtered	Filtered	1.02148	1.01065	1.00861	Filtered	499.365	490.205	1.05341	1.03764
EGNDLYHEMIESGVINLK	P06576	ATP5F1B	0.714249	0.714317	0.714775	Filtered	0.709763	0.711708	Filtered	0.686211	0.685226	0.68763	0.68486	0.68573	0.68763	0.686234	Filtered	1264.04	965.003	669.945	0.702118	1656.39	660.092	727.572	949.859	1490.67	499.828	514.254	351.299	990.364
AGVNTVTTLVENKK	P62424	RPL7A	Filtered	0.714306	0.714787	0.710953	0.709774	0.711708	0.714306	0.686199	Filtered	0.687618	0.684849	0.685719	0.68763	0.686234	0.7038	0.702667	0.703331	0.702747	0.702129	0.702335	702.895	313.197	362.998	314.634	500.431	556.918	1.05341	491.995
SGQVLEVSGSK	P21281	ATP6V1B2	Filtered	Filtered	Filtered	Filtered	Filtered	Filtered	Filtered	0.686199	Filtered	0.687618	0.684849	Filtered	0.68763	Filtered	Filtered	Filtered	Filtered	Filtered	Filtered	Filtered	411.013	975.935	376.19	1602.49	501.09	1861.71	1051.8	891.279
LTEELAVANNR	Q7L099	RUFY3	435.749	Filtered	Filtered	Filtered	Filtered	Filtered	Filtered	0.686199	0.685226	0.687618	0.684849	0.685719	0.68763	Filtered	Filtered	Filtered	609.159	Filtered	1317.07	725.444	1299.3	1849.78	1377.89	1727.34	503.132	788.276	1537.3	994.826
EVVDYIIFGTVIQEVK	P55084	HADHB	0.714249	379.259	Filtered	878.471	Filtered	Filtered	2723.66	568.557	Filtered	459.767	Filtered	Filtered	Filtered	Filtered	Filtered	Filtered	Filtered	Filtered	Filtered	Filtered	Filtered	1.01065	Filtered	1.00562	504.571	551.356	Filtered	Filtered
AAVPSGASTGIYEALELRDNDKTR	P06733	ENO1	Filtered	Filtered	Filtered	Filtered	Filtered	Filtered	1633.47	0.686211	0.685226	0.687607	0.68486	0.68573	0.68763	0.686234	Filtered	Filtered	Filtered	Filtered	Filtered	Filtered	1.02148	496.852	521.078	1.00562	506.883	381.507	915.154	1.03764
AFHNEAQVNPER	P17987	TCP1	Filtered	Filtered	Filtered	Filtered	Filtered	Filtered	Filtered	Filtered	0.628727	0.687618	0.653023	0.629505	0.68763	0.629442	Filtered	Filtered	Filtered	Filtered	Filtered	Filtered	1364.6	614.096	717.114	634.443	509.625	792.325	700.552	898.745
EVDGLDVSK	Q14204	DYNC1H1	Filtered	Filtered	Filtered	Filtered	Filtered	Filtered	Filtered	Filtered	0.685226	0.687618	0.684849	Filtered	0.68763	0.686234	0.7038	Filtered	0.703331	Filtered	Filtered	268.792	663.933	1.01065	909.367	654.304	511.983	1770.94	779.752	386.714
ALELDSNNEK	Q02790	FKBP4	Filtered	Filtered	Filtered	Filtered	Filtered	Filtered	Filtered	Filtered	Filtered	Filtered	Filtered	Filtered	Filtered	Filtered	Filtered	Filtered	Filtered	Filtered	Filtered	Filtered	1112.38	Filtered	1049.43	Filtered	513.859	687.09	1018.77	1497.5
TPELNLDQFHDK	P27824	CANX	421.353	398.337	0.714775	0.710953	0.709763	0.711708	Filtered	0.686211	0.685226	0.68763	0.68486	Filtered	0.68763	0.686234	Filtered	0.702667	0.703331	0.702736	Filtered	0.702347	559.547	421.719	1040.12	1.00562	513.883	650.988	809.704	395.815
VVLVTGAGAGLGR	P51659	HSD17B4	0.714249	0.714317	4.94451	Filtered	0.709763	Filtered	459.615	0.686211	Filtered	0.687607	0.68486	457.133	0.68763	Filtered	0.703789	0.702667	538.485	0.702736	330.888	Filtered	1203.56	549.771	1314.41	1733.86	517.3	1247.15	1930.79	1606.44
PTVEVDLFTSK	P06733	ENO1	341.161	Filtered	Filtered	Filtered	Filtered	Filtered	3038.6	0.686211	0.685226	0.68763	Filtered	0.68573	0.68763	Filtered	Filtered	Filtered	Filtered	Filtered	Filtered	Filtered	797.084	308.798	1.00861	1.00562	518.643	1508.71	1.05341	735.265
MFQNFPTELLLSLAVEPLTANFHK	Q92820	GGH	2778.45	245.871	1232.29	2739.18	1835.51	1111.74	Filtered	Filtered	Filtered	Filtered	Filtered	Filtered	Filtered	Filtered	Filtered	Filtered	Filtered	Filtered	Filtered	Filtered	Filtered	Filtered	1.00859	Filtered	522.955	1.05876	Filtered	Filtered
YNYHLDSSGSYVFENTVATVMALR	P49588	AARS1	5807.89	4823.44	2842.08	3610.7	1608.91	2518.44	Filtered	Filtered	Filtered	Filtered	Filtered	Filtered	Filtered	Filtered	Filtered	Filtered	Filtered	Filtered	Filtered	Filtered	1.02148	1.01065	Filtered	Filtered	524.05	347.372	1.05341	Filtered
YAGKDGYNYTLSK	P31949	S100A11	Filtered	Filtered	Filtered	Filtered	Filtered	Filtered	Filtered	0.686199	0.685226	313.876	0.684849	0.685719	Filtered	0.686234	361.073	Filtered	Filtered	Filtered	Filtered	Filtered	709.512	1701.87	1906.28	1812.24	524.215	1588.93	1255.2	622.273
NVFLLGFIPAK	Q92900	UPF1	Filtered	Filtered	Filtered	Filtered	Filtered	Filtered	Filtered	Filtered	Filtered	Filtered	Filtered	Filtered	Filtered	Filtered	389.333	Filtered	Filtered	Filtered	Filtered	Filtered	1206.97	701.708	1330.47	1014.1	529.139	354.12	1770.36	1386.87
NFTTEQVTAMLLSK	P34932	HSPA4	Filtered	Filtered	Filtered	Filtered	Filtered	Filtered	Filtered	0.686211	0.685226	0.68763	Filtered	0.68573	0.68763	0.686234	Filtered	0.702667	Filtered	0.702736	Filtered	0.702347	1.02148	421.891	319.448	1721.89	530.832	1.05876	1383.57	830.579
GSGSGWSSSRGPY	Q86YZ3	HRNR	Filtered	Filtered	Filtered	0.710953	0.709774	Filtered	Filtered	Filtered	Filtered	Filtered	Filtered	Filtered	Filtered	Filtered	2513.19	1415.09	2984.7	1163.23	Filtered	404.77	495.066	Filtered	Filtered	1507.79	534.567	Filtered	Filtered	Filtered
EYATEVDVDFVR	P63010	AP2B1	1664.27	418.947	1324.36	761.225	Filtered	0.711708	Filtered	0.686211	Filtered	Filtered	Filtered	Filtered	0.68763	Filtered	965.113	1569.39	1146.86	Filtered	Filtered	304.424	Filtered	1289.68	1344.49	1178.73	537.918	2085.24	1053.62	1141.06
EHMQPTHPIR	P61981	YWHAG	Filtered	Filtered	Filtered	Filtered	Filtered	Filtered	0.714306	Filtered	Filtered	0.687618	Filtered	Filtered	0.68763	Filtered	Filtered	Filtered	Filtered	Filtered	Filtered	Filtered	912.419	767.519	679.888	1.00562	538.277	645.389	357.059	932.706
TDKTLVLLMGK	P07737	PFN1	Filtered	Filtered	Filtered	Filtered	Filtered	Filtered	Filtered	0.686211	0.685226	0.68763	Filtered	0.68573	0.68763	0.686234	Filtered	Filtered	Filtered	Filtered	Filtered	Filtered	733.414	418.359	1.00861	293.559	538.542	467.48	761.45	1144.94
TLQIFNIEMK	Q00610	CLTC	Filtered	Filtered	Filtered	Filtered	Filtered	Filtered	387.179	0.686211	0.685226	0.687607	0.68486	0.68573	0.68763	0.686234	Filtered	Filtered	Filtered	Filtered	Filtered	Filtered	937.344	1204.81	1104.62	289.982	539.171	2121.51	1532.88	1868.08
DGYVVKETI	Q15418	RPS6KA1	Filtered	Filtered	Filtered	Filtered	Filtered	Filtered	Filtered	Filtered	0.685226	Filtered	Filtered	Filtered	0.68763	0.686234	Filtered	Filtered	Filtered	Filtered	Filtered	Filtered	Filtered	Filtered	Filtered	Filtered	540.894	Filtered	Filtered	Filtered
LGVDLDAQTWR	P22102	GART	0.714249	0.714317	Filtered	Filtered	Filtered	Filtered	Filtered	0.686211	Filtered	0.68763	Filtered	0.68573	0.68763	Filtered	Filtered	369.274	409.73	Filtered	Filtered	Filtered	702.158	1160.1	341.907	414.297	541.533	1508.45	445.628	631.216
AVTELNEPLSNEDRNLLSVAYK	Q04917	YWHAH	Filtered	Filtered	Filtered	Filtered	Filtered	Filtered	Filtered	0.686211	Filtered	0.68763	Filtered	Filtered	0.68763	Filtered	Filtered	Filtered	Filtered	Filtered	Filtered	337.096	1244.53	987.779	429.019	1602.81	542.5	1525.76	1083.39	1112.5
AAGPPISEGKY	Q15517	CDSN	1269.21	804.656	2341.18	929.326	386	Filtered	Filtered	Filtered	Filtered	Filtered	0.684849	Filtered	Filtered	Filtered	1730.98	1066.36	1368.41	Filtered	387.893	306.813	1.02149	Filtered	Filtered	2585.19	543.666	Filtered	Filtered	Filtered
SLNNQFASFIDK	P04264	KRT1	Filtered	Filtered	Filtered	Filtered	Filtered	Filtered	Filtered	Filtered	0.685226	0.687607	0.68486	0.68573	0.68763	0.686234	522.561	723.854	968.49	1018.88	470.598	Filtered	505.966	1050.46	1344.61	395.309	547.15	890.069	881.084	311.92
FVADGIFKAELNEFLTR	P23396	RPS3	Filtered	Filtered	Filtered	Filtered	Filtered	Filtered	1026.08	Filtered	Filtered	0.687607	Filtered	Filtered	Filtered	Filtered	Filtered	Filtered	Filtered	Filtered	Filtered	Filtered	Filtered	Filtered	Filtered	Filtered	549.385	Filtered	Filtered	Filtered
RSDTPLIYK	P41252	IARS1	Filtered	Filtered	Filtered	Filtered	0.709774	Filtered	Filtered	Filtered	0.685226	Filtered	Filtered	Filtered	Filtered	0.686234	Filtered	Filtered	Filtered	Filtered	Filtered	Filtered	Filtered	1.01065	Filtered	505.635	552.096	Filtered	Filtered	372.264
GSPMEISLPIALSK	P09960	LTA4H	Filtered	Filtered	Filtered	Filtered	Filtered	Filtered	Filtered	0.686211	Filtered	Filtered	Filtered	Filtered	0.68763	Filtered	Filtered	Filtered	Filtered	Filtered	Filtered	Filtered	1700.22	483.449	Filtered	970.245	555.071	1260.28	1398.9	1844.81
SVSEIFVELQGFLAAEQDIREEIRK	Q15631	TSN	926.537	1364.65	419.287	Filtered	0.709763	Filtered	13109	1165.74	815.295	Filtered	0.68486	0.651627	0.687653	0.686234	Filtered	Filtered	Filtered	Filtered	Filtered	Filtered	Filtered	Filtered	Filtered	1.00562	556.658	1.05876	Filtered	1.03766
IMLFTNEDNPHGNDSAK	P12956	XRCC6	Filtered	Filtered	Filtered	Filtered	Filtered	0.711708	Filtered	330.138	0.685226	0.687618	183.77	0.685719	0.68763	0.686234	0.703789	0.702667	Filtered	Filtered	Filtered	Filtered	798.394	1229.62	418.145	1.00562	558.22	880.979	804.236	1254.18
ADVDVSGPKVDVEVPDVSLEGPEGK	Q09666	AHNAK	Filtered	Filtered	Filtered	Filtered	Filtered	Filtered	2097.55	0.686211	0.685226	Filtered	Filtered	Filtered	Filtered	Filtered	Filtered	Filtered	Filtered	Filtered	Filtered	Filtered	1.02148	Filtered	1.00861	1.00562	558.373	1.05874	368.366	1.03764
EFSPFGTITSAK	P11940	PABPC1	Filtered	Filtered	Filtered	Filtered	Filtered	Filtered	Filtered	Filtered	0.685226	366.534	Filtered	Filtered	Filtered	Filtered	Filtered	Filtered	Filtered	545.111	383.303	Filtered	1578.82	1309.6	1534.17	2386.31	559.293	2539.92	2192.91	2628.98
IAALQAFADQLIAAGHYAK	Q13813	SPTAN1	Filtered	Filtered	334.724	0.710953	1003.78	195.989	1476.24	2329.95	859.449	0.68763	Filtered	Filtered	502.2	Filtered	3929.57	2873.79	1302.99	244.964	0.702118	598.94	216.46	793.006	435.651	2153.76	559.384	330.59	671.681	299.557
HWPFQVINDGDKPK	P0DMV8;P0DMV9	HSPA1A;HSPA1B	Filtered	Filtered	Filtered	Filtered	Filtered	0.711708	368.348	0.686211	0.685226	0.68763	0.68486	0.68573	0.68763	Filtered	Filtered	0.702667	0.703331	0.702736	0.702118	0.702347	1240.8	390.895	1533.52	1523.34	560.665	581.573	694.234	664.948
KLFIGGLSFETTEESLR	P22626	HNRNPA2B1	Filtered	Filtered	Filtered	Filtered	Filtered	0.711708	554.71	0.686211	0.685226	344.994	0.68486	0.68573	0.68763	0.686234	Filtered	0.702667	Filtered	Filtered	Filtered	Filtered	1042.72	1612.13	417.898	797.412	560.753	1693.43	1.05341	1602.01
AQEILSQLPIK	P35754	GLRX	Filtered	Filtered	Filtered	Filtered	Filtered	Filtered	391.446	Filtered	Filtered	0.68763	Filtered	Filtered	0.68763	Filtered	Filtered	Filtered	Filtered	Filtered	Filtered	Filtered	416.179	384.381	1985.78	360.273	562.393	1128.43	416.454	Filtered
TLDGGLNVIQLETAVGAAIK	Q16851	UGP2	0.714249	0.714317	373.868	990.534	358.377	1134.41	3996.07	385.324	444.626	340.203	0.68486	0.68573	0.68763	0.686234	Filtered	Filtered	0.703331	Filtered	339.151	0.702347	1.02148	1.01065	1.00861	1.00562	562.49	259.763	1.05341	1.03764
TFNTSTGGLLLPSDTK	P12956	XRCC6	Filtered	Filtered	Filtered	435.773	Filtered	Filtered	0.714294	0.686211	0.685226	0.687607	0.68486	0.68573	Filtered	0.686234	0.703789	Filtered	757.672	0.702736	0.702118	0.702347	1285.13	778.361	918.618	1392.49	564.696	2003.03	381.54	901.126
YLNFFTK	P12004	PCNA	Filtered	Filtered	Filtered	Filtered	Filtered	Filtered	0.714294	0.686211	0.685226	0.68763	0.68486	0.68573	0.68763	0.686234	Filtered	Filtered	0.703331	Filtered	Filtered	Filtered	1262.11	1387.44	832.839	422.432	566.172	1502.64	1134.91	1416.41
LFDIFSQQVATVIQSR	Q96QK1	VPS35	1263.7	513.418	1557.93	424.3	820.501	388.396	2202.08	Filtered	Filtered	Filtered	Filtered	Filtered	Filtered	Filtered	Filtered	Filtered	Filtered	Filtered	Filtered	Filtered	Filtered	Filtered	Filtered	Filtered	576.403	Filtered	1.05341	Filtered
NFSDNQLQEGK	P37802	TAGLN2	Filtered	Filtered	Filtered	Filtered	Filtered	Filtered	Filtered	0.686199	0.685226	0.687618	0.684849	0.685719	0.68763	0.686234	Filtered	Filtered	Filtered	Filtered	Filtered	Filtered	313.475	513.456	464.87	398.397	576.984	386.362	869.023	552.147
SVEELLEAELLK	Q86UP2	KTN1	Filtered	0.714317	559.487	Filtered	Filtered	Filtered	Filtered	Filtered	Filtered	0.687607	0.68486	Filtered	Filtered	0.686234	Filtered	Filtered	0.703331	Filtered	Filtered	0.702347	2623.64	1151.39	1363.38	885.69	578.984	1778.59	681.297	1164.36
VFQVEYAMK	P25788	PSMA3	Filtered	Filtered	Filtered	Filtered	Filtered	Filtered	Filtered	0.686211	0.685226	0.68763	Filtered	0.68573	0.68763	Filtered	Filtered	Filtered	Filtered	325.515	Filtered	429.565	1522.49	1941.02	674.533	733.232	580.284	2075.16	898.307	933.528
FSNLVLQALLVLLK	P46459	NSF	1848.56	697.371	895.306	1113.09	303.411	Filtered	2901.76	336.246	0.685226	Filtered	Filtered	Filtered	Filtered	Filtered	Filtered	Filtered	Filtered	Filtered	Filtered	Filtered	Filtered	Filtered	1.00859	Filtered	582.935	Filtered	Filtered	Filtered
SLDFLIELLHKDQLDETVNVEPLTK	Q14203	DCTN1	Filtered	Filtered	Filtered	Filtered	Filtered	Filtered	3890.11	0.686211	0.685226	0.687607	Filtered	Filtered	0.68763	Filtered	Filtered	Filtered	Filtered	Filtered	Filtered	Filtered	Filtered	Filtered	Filtered	Filtered	584.563	Filtered	Filtered	Filtered
IINEPTAAAIAYGLDKK	P11142	HSPA8	Filtered	Filtered	Filtered	Filtered	Filtered	Filtered	2610.01	868.741	651.206	1022.96	1186.54	641.415	525.983	794.312	Filtered	Filtered	Filtered	Filtered	Filtered	Filtered	1.02148	1.01065	329.756	641.077	589.926	440.25	297.388	296.162
GHYTEGAELVDAVLDVVR	Q9BUF5	TUBB6	896.77	913.075	3191.36	2010.07	3256.16	2130.97	Filtered	0.686211	0.685226	Filtered	0.68486	Filtered	0.68763	Filtered	Filtered	1118.7	1369.61	3432.88	1755.18	2791.53	Filtered	Filtered	Filtered	348.621	591.553	1.05874	Filtered	312.139
RSDTPLIY	P41252	IARS1	3431.62	3554.42	2357.23	2259.36	3893.01	1271.97	Filtered	Filtered	Filtered	Filtered	Filtered	Filtered	Filtered	0.686234	Filtered	323.947	Filtered	Filtered	Filtered	Filtered	Filtered	Filtered	Filtered	Filtered	592.549	Filtered	Filtered	717.686
GVVVFGEPITASLGTDGSHYWSK	O14531	DPYSL4	441.313	Filtered	251.584	0.710953	Filtered	0.711708	Filtered	0.686211	Filtered	Filtered	Filtered	Filtered	Filtered	Filtered	Filtered	Filtered	711.066	526.189	1194.32	1242.02	304.446	1.01065	363.633	390.449	593.837	818.038	448.603	1092.86
[truncated: 6,387 more rows]

## Sheet: S3
Gene	Disease	Mutation
[truncated: 104 more rows]

## Sheet: S4
Genes	UniProt ID	HLA Class I						HLA Class I				HLA Class I				HLA Class II						HLA Class II				HLA Class II
[truncated: 7,939 more rows]
